# Supplementary material for: Global SUMOylation on active chromatin is an acute heat stress response restricting transcription
Source: Genome Biol. 2015 Jul 28;16(1):153. doi: 10.1186/s13059-015-0717-y (PMC4531811; doi:10.1186/s13059-015-0717-y)
Supplement: Additional file 2: Table S1. — SUMO2/3 enriched motifs in control and HS treated K562 cells. (XLSX 44 kb) [file 13059_2015_717_MOESM2_ESM.xlsx]

## Sheet: Info
Supplementary table 1. Enrichemnt of DNA sequence motifs in HS-reactive SUMO2 peaks.
Motifs enriched to SUMO2 HS unique peaks
Motifs enriched to SUMO2 control unique peaks

## Sheet: SUMO2 HS enriched motifs
Motif Name	Consensus	P-value	Log P-value	q-value (Benjamini)	# of Target Sequences with Motif(of 8044)	% of Target Sequences with Motif	# of Background Sequences with Motif(of 39834)	% of Background Sequences with Motif
Gata2(Zf)/K562-GATA2-ChIP-Seq/Homer	BBCTTATCTS	1e-904	-2083	0	1974	0.2454	1633.2	0.041
Gata1(Zf)/K562-GATA1-ChIP-Seq/Homer	SAGATAAGRV	1e-891	-2053	0	1867	0.2321	1458.5	0.0366
Gata4(Zf)/Heart-Gata4-ChIP-Seq(GSE35151)/Homer	NBWGATAAGR	1e-841	-1938	0	2338	0.2907	2581	0.0647
GATA3(Zf)/iTreg-Gata3-ChIP-Seq(GSE20898)/Homer	AGATAASR	1e-737	-1698	0	2732	0.3396	3990	0.1001
HRE(HSF)/HepG2-HSF1-ChIP-Seq/Homer	BSTTCTRGAABVTTCYAGAA	1e-434	-1000	0	751	0.0934	423.8	0.0106
ETS(ETS)/Promoter/Homer	AACCGGAAGT	1e-271	-625.5	0	1163	0.1446	1748	0.0439
Jun-AP1(bZIP)/K562-cJun-ChIP-Seq/Homer	GATGASTCATCN	1e-254	-586.1	0	617	0.0767	536.4	0.0135
ELF1(ETS)/Jurkat-ELF1-ChIP-Seq/Homer	AVCCGGAAGT	1e-245	-565.3	0	1556	0.1934	3061.1	0.0768
Elk1(ETS)/Hela-Elk1-ChIP-Seq(GSE31477)/Homer	HACTTCCGGY	1e-245	-564.9	0	1656	0.2059	3385.8	0.0849
Elk4(ETS)/Hela-Elk4-ChIP-Seq(GSE31477)/Homer	NRYTTCCGGY	1e-237	-546.2	0	1637	0.2035	3383.2	0.0849
NRF1(NRF)/MCF7-NRF1-ChIP-Seq/Homer	CTGCGCATGCGC	1e-233	-537.2	0	1011	0.1257	1523.3	0.0382
GABPA(ETS)/Jurkat-GABPa-ChIP-Seq/Homer	RACCGGAAGT	1e-229	-528.8	0	1825	0.2269	4077.1	0.1023
Fli1(ETS)/CD8-FLI-ChIP-Seq(GSE20898)/Homer	NRYTTCCGGH	1e-222	-511.6	0	2183	0.2714	5429.3	0.1362
NRF1/Promoter/Homer	STGCGCATGCGC	1e-213	-491.8	0	949	0.118	1452.3	0.0364
ETV1(ETS)/GIST48-ETV1-ChIP-Seq/Homer	AACCGGAAGT	1e-209	-483.5	0	2310	0.2872	6033.3	0.1514
GATA:SCL/Ter119-SCL-ChIP-Seq/Homer	CRGCTGBNGNSNNSAGATAA	1e-207	-477.4	0	439	0.0546	322.8	0.0081
ETS1(ETS)/Jurkat-ETS1-ChIP-Seq/Homer	ACAGGAAGTG	1e-205	-472.8	0	1833	0.2279	4319.8	0.1084
NF-E2(bZIP)/K562-NFE2-ChIP-Seq/Homer	GATGACTCAGCA	1e-200	-461.9	0	279	0.0347	108.8	0.0027
HIF1b(HLH)/O785-HIF1b-ChIP-Seq(GSE34871)/Homer	VTGASTCABH	1e-198	-457.6	0	863	0.1073	1294	0.0325
AP-1(bZIP)/ThioMac-PU.1-ChIP-Seq/Homer	VTGACTCATC	1e-190	-438.1	0	1000	0.1243	1719.3	0.0431
Bach1(bZIP)/K562-Bach1-ChIP-Seq(GSE31477)/Homer	AWWNTGCTGAGTCAT	1e-187	-432	0	260	0.0323	100.1	0.0025
Nrf2(bZIP)/Lymphoblast-Nrf2-ChIP-Seq(GSE37589)/Homer	HTGCTGAGTCAT	1e-184	-425.6	0	250	0.0311	92.1	0.0023
Sp1(Zf)/Promoter/Homer	GGCCCCGCCCCC	1e-182	-419.7	0	1463	0.1819	3238.2	0.0812
GFY-Staf/Promoters/Homer	RACTACAATTCCCAGAAKGC	1e-159	-368	0	375	0.0466	311	0.0078
ERG(ETS)/VCaP-ERG-ChIP-Seq/Homer	ACAGGAAGTG	1e-148	-341	0	2199	0.2734	6339.1	0.159
Maz(Zf)/HepG2-Maz-ChIP-Seq(GSE31477)/Homer	GGGGGGGG	1e-121	-278.8	0	2893	0.3596	9665.7	0.2425
GFY(?)/Promoter/Homer	ACTACAATTCCC	1e-117	-270.2	0	326	0.0405	325.3	0.0082
EWS:FLI1-fusion(ETS)/SK_N_MC-EWS:FLI1-ChIP-Seq/Homer	VACAGGAAAT	1e-115	-266.8	0	1004	0.1248	2266.4	0.0569
Klf4(Zf)/mES-Klf4-ChIP-Seq/Homer	GCCACACCCA	1e-101	-233	0	959	0.1192	2250.3	0.0565
Stat3(Stat)/mES-Stat3-ChIP-Seq/Homer	CTTCCGGGAA	1e-77	-178.3	0	753	0.0936	1776.8	0.0446
STAT1(Stat)/HelaS3-STAT1-ChIP-Seq/Homer	NATTTCCNGGAAAT	1e-72	-167.1	0	429	0.0533	779.6	0.0196
MafK(bZIP)/C2C12-MafK-ChIP-Seq(GSE36030)/Homer	GCTGASTCAGCA	1e-70	-162.3	0	376	0.0467	640.6	0.0161
YY1(Zf)/Promoter/Homer	CAAGATGGCGGC	1e-63	-146.4	0	286	0.0356	433.8	0.0109
STAT5(Stat)/mCD4+-Stat5a|b-ChIP-Seq/Homer	RTTTCTNAGAAA	1e-62	-144.6	0	456	0.0567	930.5	0.0233
Stat3+il23(Stat)/CD4-Stat3-ChIP-Seq/Homer	SVYTTCCNGGAARB	1e-62	-144.2	0	824	0.1024	2192.6	0.055
BMYB(HTH)/Hela-BMYB-ChIPSeq(GSE27030)/Homer	NHAACBGYYV	1e-61	-142.3	0	1439	0.1789	4601.2	0.1154
MYB(HTH)/ERMYB-Myb-ChIPSeq(GSE22095)/Homer	GGCVGTTR	1e-60	-138.4	0	1727	0.2147	5832.3	0.1463
ZNF143|STAF(Zf)/CUTLL-ZNF143-ChIP-Seq(GSE29600)/Homer	ATTTCCCAGVAKSCY	1e-59	-137	0	566	0.0704	1317.2	0.033
RUNX(Runt)/HPC7-Runx1-ChIP-Seq/Homer	SAAACCACAG	1e-57	-132.9	0	726	0.0903	1896.2	0.0476
SPDEF(ETS)/VCaP-SPDEF-ChIP-Seq/Homer	ASWTCCTGBT	1e-56	-130.9	0	1174	0.1459	3619.9	0.0908
STAT4(Stat)/CD4-Stat4-ChIP-Seq/Homer	NYTTCCWGGAAR	1e-56	-130.7	0	939	0.1167	2702	0.0678
NFY(CCAAT)/Promoter/Homer	RGCCAATSRG	1e-54	-124.4	0	879	0.1093	2513.2	0.063
MafA(bZIP)/Islet-MafA-ChIP-Seq(GSE30298)/Homer	TGCTGACTCA	1e-52	-120.7	0	817	0.1016	2301.9	0.0577
RUNX1(Runt)/Jurkat-RUNX1-ChIP-Seq/Homer	AAACCACARM	1e-49	-114.6	0	906	0.1126	2681.3	0.0673
PU.1(ETS)/ThioMac-PU.1-ChIP-Seq/Homer	AGAGGAAGTG	1e-49	-113.9	0	646	0.0803	1708.1	0.0429
EKLF(Zf)/Erythrocyte-Klf1-ChIP-Seq(GSE20478)/Homer	NWGGGTGTGGCY	1e-44	-103.4	0	376	0.0467	823.2	0.0207
CRE(bZIP)/Promoter/Homer	CSGTGACGTCAC	1e-42	-98.53	0	433	0.0538	1033.2	0.0259
EGR(Zf)/K562-EGR1-ChIP-Seq/Homer	TCCGCCCACGCA	1e-42	-97	0	555	0.069	1470.3	0.0369
Egr2/Thymocytes-Egr2-ChIP-Seq(GSE34254)/Homer	NGCGTGGGCGGR	1e-37	-86.79	0	497	0.0618	1317	0.033
ETS:RUNX/Jurkat-RUNX1-ChIP-Seq/Homer	RCAGGATGTGGT	1e-33	-78.16	0	203	0.0252	372.5	0.0093
Bcl6(Zf)/Liver-Bcl6-ChIP-Seq(GSE31578)/Homer	NNNCTTTCCAGGAAA	1e-32	-73.85	0	1162	0.1445	4071.5	0.1021
EWS:ERG-fusion(ETS)/CADO_ES1-EWS:ERG-ChIP-Seq/Homer	ATTTCCTGTN	1e-28	-65.31	0	677	0.0842	2149	0.0539
JunD(bZIP)/K562-JunD-ChIP-Seq/Homer	ATGACGTCATCN	1e-28	-64.8	0	162	0.0201	291.6	0.0073
Ets1-distal(ETS)/CD4+-PolII-ChIP-Seq/Homer	MACAGGAAGT	1e-27	-63.62	0	331	0.0411	846.1	0.0212
RUNX2(Runt)/PCa-RUNX2-ChIP-Seq(GSE33889)/Homer	NWAACCACADNN	1e-26	-61.39	0	667	0.0829	2142.4	0.0537
E-box(HLH)/Promoter/Homer	SSGGTCACGTGA	1e-25	-59.54	0	201	0.025	426.9	0.0107
NF1(CTF)/LNCAP-NF1-ChIP-Seq/Homer	CYTGGCABNSTGCCAR	1e-24	-56.4	0	478	0.0594	1436.2	0.036
ATF3(bZIP)/K562-ATF3-ChIP-Seq/Homer	SGGTCACGTGAC	1e-24	-56.07	0	299	0.0372	772.6	0.0194
RUNX-AML(Runt)/CD4+-PolII-ChIP-Seq/Homer	GCTGTGGTTW	1e-23	-53.94	0	582	0.0724	1865.6	0.0468
Atf1(bZIP)/K562-ATF1-ChIP-Seq(GSE31477)/Homer	GATGACGTCA	1e-22	-52.17	0	737	0.0916	2514.7	0.0631
E2F4(E2F)/K562-E2F4-ChIP-Seq(GSE31477)/Homer	GGCGGGAAAH	1e-21	-49.93	0	1039	0.1292	3822.5	0.0959
CTCF(Zf)/CD4+-CTCF-ChIP-Seq/Homer	AYAGTGCCMYCTRGTGGCCA	1e-18	-41.47	0	196	0.0244	485.9	0.0122
Foxo1(Forkhead)/RAW-Foxo1-ChIP-Seq/Homer	CTGTTTAC	1e-17	-39.75	0	1429	0.1776	5705.1	0.1431
RFX(HTH)/K562-RFX3-ChIP-Seq/Homer	CGGTTGCCATGGCAAC	1e-17	-39.39	0	153	0.019	349.9	0.0088
BORIS(Zf)/K562-CTCFL-ChIP-Seq/Homer	CNNBRGCGCCCCCTGSTGGC	1e-16	-36.98	0	395	0.0491	1264.5	0.0317
Eomes(T-box)/H9-Eomes-ChIP-Seq/Homer	AGGTGTTAAN	1e-14	-32.47	0	2412	0.2999	10428.4	0.2616
FOXP1(Forkhead)/H9-FOXP1-ChIP-Seq(GSE31006)/Homer	NYYTGTTTACHN	1e-14	-32.44	0	296	0.0368	911.1	0.0229
c-Jun-CRE(bZIP)/K562-cJun-ChIP-Seq/Homer	ATGACGTCATCY	1e-13	-30.78	0	319	0.0397	1015.9	0.0255
USF1(HLH)/GM12878-Usf1-ChIP-Seq/Homer	SGTCACGTGR	1e-12	-29.63	0	507	0.063	1798.6	0.0451
PU.1-IRF/Bcell-PU.1-ChIP-Seq/Homer	MGGAAGTGAAAC	1e-12	-29.08	0	1249	0.1553	5084.9	0.1276
TR4(NR/DR1)/Hela-TR4-ChIP-Seq/Homer	GAGGTCAAAGGTCA	1e-12	-28.73	0	128	0.0159	312.8	0.0078
Smad3(MAD)/NPC-Smad3-ChIP-Seq(GSE36673)/Homer	TWGTCTGV	1e-11	-26.57	0	2233	0.2776	9730.3	0.2441
GFX(?)/Promoter/Homer	ATTCTCGCGAGA	1e-11	-25.77	0	63	0.0078	115	0.0029
Usf2(HLH)/C2C12-Usf2-ChIP-Seq(GSE36030)/Homer	GTCACGTGGT	1e-10	-25.31	0	388	0.0482	1349.5	0.0339
Rfx1(HTH)/NPC-Rfx1-ChIP-Seq/Homer	KGTTGCCATGGCAA	1e-10	-25.28	0	215	0.0267	652.4	0.0164
GATA-IR4(Zf)/iTreg-Gata3-ChIP-Seq(GSE20898)/Homer	NAGATWNBNATCTNN	1e-10	-23.62	0	73	0.0091	152.7	0.0038
STAT6/Macrophage-Stat6-ChIP-Seq/Homer	TTCCKNAGAA	1e-10	-23.52	0	402	0.05	1428.5	0.0358
Rfx5(HTH)/GM12878-Rfx5-ChIP-Seq(GSE31477)/Homer	SCCTAGCAACAG	1e-10	-23.32	0	298	0.037	999.5	0.0251
Foxa2(Forkhead)/Liver-Foxa2-ChIP-Seq/Homer	CYTGTTTACWYW	1e-10	-23.1	0	444	0.0552	1611.8	0.0404
MafF(bZIP)/HepG2-MafF-ChIP-Seq(GSE31477)/Homer	HWWGTCAGCAWWTTT	1e-09	-22.19	0	197	0.0245	606.5	0.0152
Tlx?/NPC-H3K4me1-ChIP-Seq/Homer	CTGGCAGSCTGCCA	1e-09	-21.79	0	393	0.0489	1411.7	0.0354
X-box(HTH)/NPC-H3K4me1-ChIP-Seq/Homer	GGTTGCCATGGCAA	1e-09	-21.69	0	120	0.0149	320.9	0.0081
Nur77(NR)/K562-NR4A1-ChIP-Seq(GSE31363)/Homer	TGACCTTTNCNT	1e-08	-19.8	0	137	0.017	394	0.0099
GATA-DR4(Zf)/iTreg-Gata3-ChIP-Seq(GSE20898)/Homer	AGATGKDGAGATAAG	1e-08	-19.55	0	85	0.0106	208.2	0.0052
TEAD4(TEA)/Tropoblast-Tead4-ChIP-Seq(GSE37350)/Homer	CCWGGAATGY	1e-08	-18.92	0	641	0.0797	2534.1	0.0636
Nanog(Homeobox)/mES-Nanog-ChIP-Seq/Homer	RGCCATTAAC	1e-07	-16.43	0	2721	0.3383	12392.6	0.3109
Hoxb4/ES-Hoxb4-ChIP-Seq(GSE34014)/Homer	TGATTRATGGCY	1e-06	-15.84	0	126	0.0157	380.4	0.0095
Pbx3(Homeobox)/GM12878-PBX3-ChIP-Seq/Homer	SCTGTCAMTCAN	1e-06	-14.35	0	186	0.0231	632.9	0.0159
p53(p53)/p53-ChIP-Chip/Homer	NRGACATGTCYRGACATGTC	1e-05	-13.42	0	12	0.0015	10.6	0.0003
STAT6(Stat)/CD4-Stat6-ChIP-Seq/Homer	ABTTCYYRRGAA	1e-05	-13.37	0	354	0.044	1360.8	0.0341
TEAD(TEA)/Fibroblast-PU.1-ChIP-Seq/Homer	YCWGGAATGY	1e-05	-12.65	0	432	0.0537	1717.2	0.0431
Esrrb(NR)/mES-Esrrb-ChIP-Seq/Homer	KTGACCTTGA	1e-05	-12.27	0	500	0.0622	2029.3	0.0509
SCL/HPC7-Scl-ChIP-Seq/Homer	AVCAGCTG	1e-05	-12.01	0	3649	0.4536	17116.8	0.4294
Znf263(Zf)/K562-Znf263-ChIP-Seq/Homer	CVGTSCTCCC	1e-05	-11.88	0	2091	0.2599	9528.2	0.239
Pdx1(Homeobox)/Islet-Pdx1-ChIP-Seq/Homer	YCATYAATCA	1e-05	-11.83	0	498	0.0619	2029.8	0.0509
bHLHE40(HLH)/HepG2-BHLHE40-ChIP-Seq/Homer	SGKCACGTGM	1e-05	-11.62	0	190	0.0236	679.8	0.0171
FOXA1(Forkhead)/LNCAP-FOXA1-ChIP-Seq/Homer	WAAGTAAACA	0.0001	-11.36	0	630	0.0783	2640.1	0.0662
GATA-IR3(Zf)/iTreg-Gata3-ChIP-Seq(GSE20898)/Homer	NNNNNBAGATAWYATCTVHN	0.0001	-11.27	0	115	0.0143	374.5	0.0094
CEBP:AP1/ThioMac-CEBPb-ChIP-Seq/Homer	DRTGTTGCAA	0.0001	-10.92	0	455	0.0566	1854.1	0.0465
GATA-DR8(Zf)/iTreg-Gata3-ChIP-Seq(GSE20898)/Homer	AGATSTNDNNDSAGATAASN	0.0001	-9.762	0.0001	56	0.007	157.9	0.004
E2F6(E2F)/Hela-E2F6-ChIP-Seq(GSE31477)/Homer	GGCGGGAARN	0.0001	-9.361	0.0002	998	0.1241	4411.6	0.1107
Max(HLH)/K562-Max-ChIP-Seq/Homer	RCCACGTGGYYN	0.0001	-9.245	0.0002	517	0.0643	2174.1	0.0545
CArG(MADS)/PUER-Srf-ChIP-Seq/Homer	CCATATATGGNM	0.001	-9.118	0.0002	197	0.0245	742.2	0.0186
Tcfcp2l1(CP2)/mES-Tcfcp2l1-ChIP-Seq/Homer	NRAACCRGTTYRAACCRGYT	0.001	-8.89	0.0003	120	0.0149	418.7	0.0105
Hoxc9/Ainv15-Hoxc9-ChIP-Seq/Homer	GGCCATAAATCA	0.001	-8.577	0.0004	256	0.0318	1009.3	0.0253
TATA-Box(TBP)/Promoter/Homer	CCTTTTAWAGSC	0.001	-7.934	0.0007	783	0.0973	3448.1	0.0865
GRE(NR/IR3)/A549-GR-ChIP-Seq/Homer	NRGVACABNVTGTYCY	0.001	-7.844	0.0008	96	0.0119	330.3	0.0083
HEB?/mES-Nanog-ChIP-Seq/Homer	CACAGCAGGGGG	0.001	-7.656	0.0009	527	0.0655	2262.8	0.0568
PR(NR)/T47D-PR-ChIP-Seq(GSE31130)/Homer	VAGRACAKNCTGTBC	0.001	-7.337	0.0013	1416	0.176	6482.5	0.1626
FOXA1(Forkhead)/MCF7-FOXA1-ChIP-Seq/Homer	WAAGTAAACA	0.001	-7.021	0.0017	500	0.0622	2155.6	0.0541
n-Myc(HLH)/mES-nMyc-ChIP-Seq/Homer	VRCCACGTGG	0.01	-6.905	0.0019	604	0.0751	2643.8	0.0663
c-Myc(HLH)/LNCAP-cMyc-ChIP-Seq/Homer	VCCACGTG	0.01	-6.841	0.0021	535	0.0665	2323.9	0.0583
ZBTB33/GM12878-ZBTB33-ChIP-Seq/Homer	GGVTCTCGCGAGAAC	0.01	-6.706	0.0023	111	0.0138	406.6	0.0102
GRE/RAW264.7-GRE-ChIP-Seq/Homer	VAGRACAKWCTGTYC	0.01	-6.516	0.0028	150	0.0186	577.6	0.0145
PPARE(NR/DR1)/3T3L1-Pparg-ChIP-Seq/Homer	TGACCTTTGCCCCA	0.01	-6.445	0.003	755	0.0939	3369.2	0.0845
ZFX(Zf)/mES-Zfx-ChIP-Seq/Homer	AGGCCTRG	0.01	-6.401	0.0031	1386	0.1723	6383.5	0.1601
ETS:E-box/HPC7-Scl-ChIP-Seq/Homer	AGGAARCAGCTG	0.01	-5.983	0.0046	81	0.0101	288.5	0.0072
HOXA9/HSC-Hoxa9-ChIP-Seq(GSE33509)/Homer	GGCCATAAATCA	0.01	-5.967	0.0047	327	0.0407	1385.8	0.0348
RXR(NR/DR1)/3T3L1-RXR-ChIP-Seq/Homer	TAGGGCAAAGGTCA	0.01	-5.939	0.0048	944	0.1174	4287.9	0.1076
IRF4(IRF)/GM12878-IRF4-ChIP-Seq/Homer	ACTGAAACCA	0.01	-5.623	0.0065	271	0.0337	1137.2	0.0285
PBX1(Homeobox)/MCF7-PBX1-ChIP-Seq(GSE28007)/Homer	GSCTGTCACTCA	0.01	-4.85	0.0139	61	0.0076	217.3	0.0055
Myf5(bHLH)/GM-Myf5-ChIP-Seq(GSE24852)/Homer	BAACAGCTGT	0.01	-4.797	0.0145	554	0.0689	2482.1	0.0623
Six1(Homeobox)/Myoblast-Six1-ChIP-Chip(GSE20150)/Homer	GKVTCADRTTWC	0.1	-4.243	0.0251	156	0.0194	645.3	0.0162
Nr5a2(NR)/Pancreas-LRH1-ChIP-Seq(GSE34295)/Homer	BTCAAGGTCA	0.1	-4.195	0.0261	497	0.0618	2237	0.0561
HNF4a(NR/DR1)/HepG2-HNF4a-ChIP-Seq/Homer	CARRGKBCAAAGTYCA	0.1	-3.886	0.0353	298	0.037	1310.2	0.0329
ARE(NR)/LNCAP-AR-ChIP-Seq/Homer	RGRACASNSTGTYCYB	0.1	-3.75	0.0401	156	0.0194	656.5	0.0165
NFAT:AP1/Jurkat-NFATC1-ChIP-Seq/Homer	SARTGGAAAAWRTGAGTCAB	0.1	-3.701	0.0418	97	0.0121	391	0.0098
NFkB-p65-Rel(RHD)/LPS-exp/Homer	GGAAATTCCC	0.1	-3.628	0.0446	43	0.0053	156	0.0039
MyoG(HLH)/C2C12-MyoG-ChIP-Seq(GSE36024)/Homer	AACAGCTG	0.1	-3.62	0.0446	886	0.1101	4125.1	0.1035
E2F(E2F)/Cell-Cycle-Exp/Homer	TTSGCGCGAAAA	0.1	-3.23	0.0654	101	0.0126	417.7	0.0105
CRX(Homeobox)/Retina-Crx-ChIP-Seq/Homer	GCTAATCC	0.1	-3.093	0.0744	1765	0.2194	8436.4	0.2116
ZNF711(Zf)/SH-SY5Y-ZNF711-ChIP-Seq/Homer	AGGCCTAG	0.1	-2.87	0.0923	2203	0.2739	10604	0.266
Tbx20(T-box)/Heart-Tbx20-ChIP-Seq(GSE29636)/Homer	GGTGYTGACAGS	0.1	-2.852	0.0933	139	0.0173	600.4	0.0151
AARE(HLH)/mES-cMyc-ChIP-Seq/Homer	GATTGCATCA	0.1	-2.802	0.0974	59	0.0073	236.1	0.0059
Foxh1(Forkhead)/hESC-FOXH1-ChIP-Seq(GSE29422)/Homer	NNTGTGGATTSS	0.1	-2.669	0.1104	315	0.0392	1435.5	0.036
E2F7(E2F)/Hela-E2F7-ChIP-Seq(GSE32673)/Homer	VDTTTCCCGCCA	0.1	-2.591	0.1185	229	0.0285	1030.4	0.0258
p53(p53)/Saos-p53-ChIP-Seq/Homer	RRCATGYCYRGRCATGYYYN	0.1	-2.486	0.1306	52	0.0065	210.7	0.0053
PAX5-shortForm(Paired/Homeobox)/GM12878-PAX5-ChIP-Seq/Homer	GTCACGCTCSCTGM	0.1	-2.454	0.1339	94	0.0117	402.6	0.0101
Smad4(MAD)/ESC-SMAD4-ChIP-Seq(GSE29422)/Homer	VBSYGTCTGG	0.1	-2.343	0.1486	1334	0.1658	6395.7	0.1604
Olig2(bHLH)/Neuron-Olig2-ChIP-Seq(GSE30882)/Homer	RCCATMTGTT	0.1	-2.322	0.1506	1297	0.1612	6216.8	0.156
Oct4(POU/Homeobox)/mES-Oct4-ChIP-Seq/Homer	ATTTGCATAW	1	-2.168	0.1745	206	0.0256	937.7	0.0235
NFAT(RHD)/Jurkat-NFATC1-ChIP-Seq/Homer	ATTTTCCATT	1	-2.077	0.1896	504	0.0627	2375	0.0596
Atoh1(bHLH)/Cerebellum-Atoh1-ChIP-Seq/Homer	VNRVCAGCTGGY	1	-2.034	0.1966	831	0.1033	3966.4	0.0995
MyoD(HLH)/Myotube-MyoD-ChIP-Seq/Homer	RRCAGCTGYTSY	1	-1.817	0.2426	669	0.0832	3194.6	0.0801
PAX3:FKHR-fusion(Paired/Homeobox)/Rh4-PAX3:FKHR-ChIP-Seq/Homer	ACCRTGACTAATTNN	1	-1.802	0.2446	88	0.0109	391.8	0.0098
Smad2(MAD)/ES-SMAD2-ChIP-Seq(GSE29422)/Homer	CTGTCTGG	1	-1.502	0.3278	1288	0.1601	6257.7	0.157
RARg(NR)/ES-RARg-ChIP-Seq(GSE30538)/Homer	AGGTCAAGGTCA	1	-1.45	0.3431	21	0.0026	87.1	0.0022
NF1:FOXA1/LNCAP-FOXA1-ChIP-Seq/Homer	WNTGTTTRYTTTGGCA	1	-1.386	0.3632	21	0.0026	88.9	0.0022
Tcf12(HLH)/GM12878-Tcf12-ChIP-Seq/Homer	VCAGCTGYTG	1	-1.339	0.3783	816	0.1014	3957.8	0.0993
c-Myc/mES-cMyc-ChIP-Seq/Homer	VVCCACGTGG	1	-1.328	0.3797	353	0.0439	1691.6	0.0424
PRDM14(Zf)/H1-PRDM14-ChIP-Seq/Homer	RGGTCTCTAACY	1	-1.108	0.47	162	0.0201	774.6	0.0194
p63(p53)/Keratinocyte-p63-ChIP-Seq/Homer	NNDRCATGYCYNRRCATGYH	1	-1.029	0.5053	203	0.0252	980	0.0246
Tcf3(HMG)/mES-Tcf3-ChIP-Seq/Homer	ASWTCAAAGG	1	-1.005	0.5144	118	0.0147	565.6	0.0142
EBF(EBF)/proBcell-EBF-ChIP-Seq/Homer	DGTCCCYRGGGA	1	-1.003	0.5144	191	0.0237	922.4	0.0231
TCFL2(HMG)/K562-TCF7L2-ChIP-Seq(GSE29196)/Homer	ACWTCAAAGG	1	-0.9746	0.5234	40	0.005	187.7	0.0047
Tcf4(HMG)/Hct116-Tcf4-ChIP-Seq/Homer	ASATCAAAGGVA	1	-0.8863	0.5681	214	0.0266	1043.4	0.0262
VDR(NR/DR3)/GM10855-VDR+vitD-ChIP-Seq/Homer	ARAGGTCANWGAGTTCANNN	1	-0.8653	0.5764	135	0.0168	656.7	0.0165
Nr5a2(NR)/mES-Nr5a2-ChIP-Seq/Homer	BTCAAGGTCA	1	-0.8526	0.5801	334	0.0415	1637.5	0.0411
T1ISRE(IRF)/Ifnb-Exp/Homer	ACTTTCGTTTCT	1	-0.8331	0.5878	7	0.0009	31.8	0.0008
OCT4-SOX2-TCF-NANOG((POU/Homeobox/HMG)/mES-ChIP-Seq/Homer	ATTTGCATAACAATG	1	-0.8181	0.593	72	0.009	349.1	0.0088
ERE(NR/IR3)/MCF7-ERa-ChIP-Seq/Homer	VAGGTCACNSTGACC	1	-0.6828	0.6746	160	0.0199	793	0.0199
Lhx3(Homeobox)/Forebrain-p300-ChIP-Seq/Homer	CTAATTAGCH	1	-0.6548	0.6895	456	0.0567	2263.5	0.0568
HIF2a(HLH)/O785-HIF2a-ChIP-Seq(GSE34871)/Homer	GCACGTACCC	1	-0.5986	0.7249	316	0.0393	1575.5	0.0395
ISRE(IRF)/ThioMac-LPS-exp/HOMER	AGTTTCASTTTC	1	-0.5871	0.7288	43	0.0053	216.3	0.0054
NFkB-p65(RHD)/GM12787-p65-ChIP-Seq/Homer	WGGGGATTTCCC	1	-0.5726	0.735	364	0.0453	1817.5	0.0456
Erra(NR)/HepG2-Erra-ChIP-Seq/Homer	CAAAGGTCAG	1	-0.5487	0.7482	1752	0.2178	8716.1	0.2187
Tbox:Smad/ESCd5-Smad2_3-ChIP-Seq(GSE29422)/Homer	AGGTGHCAGACA	1	-0.5434	0.7482	110	0.0137	554.6	0.0139
p53(p53)/mES-cMyc-ChIP-Seq/Homer	ACATGCCCGGGCAT	1	-0.5182	0.7622	12	0.0015	62	0.0016
Srebp1a(HLH)/HepG2-Srebp1a-ChIP-Seq/Homer	RTCACSCCAY	1	-0.491	0.7786	164	0.0204	829.2	0.0208
Hnf1(Homeobox)/Liver-Foxa2-Chip-Seq/Homer	GGTTAAWCATTAA	1	-0.4849	0.7788	42	0.0052	216.7	0.0054
Sox3(HMG)/NPC-Sox3-ChIP-Seq(GSE33059)/Homer	CCWTTGTY	1	-0.4655	0.7894	940	0.1169	4703.2	0.118
REST-NRSF(Zf)/Jurkat-NRSF-ChIP-Seq/Homer	GGMGCTGTCCATGGTGCTGA	1	-0.4606	0.7894	9	0.0011	48.2	0.0012
HIF-1a(HLH)/MCF7-HIF1a-ChIP-Seq/Homer	TACGTGCV	1	-0.4301	0.8084	236	0.0293	1197.9	0.03
HOXA2(Homeobox)/mES-Hoxa2-ChIP-Seq/Homer	GYCATCMATCAT	1	-0.4079	0.8218	39	0.0048	205.3	0.0051
Sox6(HMG)/Myotubes-Sox6-ChIP-Seq(GSE32627)/Homer	CCATTGTTNY	1	-0.3896	0.8321	805	0.1001	4049.1	0.1016
NeuroD1(bHLH)/Islet-NeuroD1-ChIP-Seq(GSE30298)/Homer	GCCATCTGTT	1	-0.3743	0.8402	548	0.0681	2769.4	0.0695
Oct2(POU/Homeobox)/Bcell-Oct2-ChIP-Seq/Homer	ATATGCAAAT	1	-0.3056	0.8948	113	0.014	593	0.0149
Mouse_Recombination_Hotspot/Testis-DMC1-ChIP-Seq/Homer	ACTYKNATTCGTGNTACTTC	1	-0.2684	0.9236	29	0.0036	162.9	0.0041
Pax7(Paired/Homeobox)/Myoblast-Pax7-ChIP-Seq(GSE25064)/Homer	TAATCAATTA	1	-0.2115	0.9721	25	0.0031	145.7	0.0037
E2F1(E2F)/Hela-E2F1-ChIP-Seq/Hoemr	CWGGCGGGAA	1	-0.1757	1	438	0.0545	2270.4	0.057
CEBP(bZIP)/CEBPb-ChIP-Seq/Homer	ATTGCGCAAC	1	-0.1614	1	367	0.0456	1915.9	0.0481
FOXA1:AR/LNCAP-AR-ChIP-Seq/Homer	AGTAAACAAAAAAGAACAND	1	-0.1525	1	26	0.0032	156.9	0.0039
Pax7-long(Paired/Homeobox)/Myoblast-Pax7-ChIP-Seq(GSE25064)/Homer	TAATCHGATTAC	1	-0.1469	1	6	0.0007	43.6	0.0011
Unknown/Homeobox/Limb-p300-ChIP-Seq/Homer	SSCMATWAAA	1	-0.1269	1	272	0.0338	1443.2	0.0362
FXR(NR/IR1)/Liver-FXR-ChIP-Seq/Homer	AGGTCANTGACCTB	1	-0.1232	1	269	0.0334	1429.3	0.0359
CTCF-SatelliteElement/CD4+-CTCF-ChIP-Seq/Homer	TGCAGTTCCMVNWRTGGCCA	1	-0.07834	1	5	0.0006	42.2	0.0011
EBF1(EBF)/Near-E2A-ChIP-Seq/Homer	GTCCCCWGGGGA	1	-0.07021	1	1017	0.1264	5261	0.132
AP2gamma(AP2)/MCF7-TFAP2c-ChIP-Seq/Homer	HHTGSCCTSAGGSCA	1	-0.06111	1	886	0.1101	4609.2	0.1156
GLI3(Zf)/GLI3-ChIP-Chip/Homer	CGTGGGTGGTCC	1	-0.05393	1	79	0.0098	465.1	0.0117
PRDM9(Zf)/Testis-DMC1-ChIP-Seq(GSE35498)/Homer	ADGGYAGYAGCATCT	1	-0.05333	1	295	0.0367	1600.4	0.0401
Reverb(NR/DR2)/BLRP(RAW)-Reverba-ChIP-Seq/Homer	GTRGGTCASTGGGTCA	1	-0.04116	1	93	0.0116	547.5	0.0137
PRDM1/BMI1(Zf)/Hela-PRDM1-ChIP-Seq(GSE31477)/Homer	ACTTTCACTTTC	1	-0.03839	1	324	0.0403	1764.7	0.0443
EBNA1(EBV virus)/Raji-EBNA1-ChIP-Seq(GSE30709)/Homer	GGYAGCAYDTGCTDCCCNNN	1	-0.03635	1	5	0.0006	48.9	0.0012
AR-halfsite(NR)/LNCaP-AR-ChIP-Seq/Homer	CCAGGAACAG	1	-0.03194	1	2558	0.318	13061.2	0.3277
Cdx2(Homeobox)/mES-Cdx2-ChIP-Seq/Homer	GYMATAAAAH	1	-0.02562	1	255	0.0317	1420.4	0.0356
CHR/Cell-Cycle-Exp/Homer	SRGTTTCAAA	1	-0.01729	1	264	0.0328	1481	0.0372
Nkx3.1(Homeobox)/LNCaP-Nkx3.1-ChIP-Seq(GSE28264)/Homer	AAGCACTTAA	1	-0.007526	1	1616	0.2009	8445.1	0.2119
AP-2alpha(AP2)/Hela-AP2alpha-ChIP-Seq/Homer	ATGCCCTGAGGC	1	-0.004536	1	928	0.1154	4976.1	0.1248
Srebp2(HLH)/HepG2-Srebp2-ChIP-Seq/Homer	CGGTCACSCCAC	1	-0.003735	1	110	0.0137	693	0.0174
Sox2(HMG)/mES-Sox2-ChIP-Seq/Homer	BCCATTGTTC	1	-0.002926	1	400	0.0497	2258.8	0.0567
HNF6(Homeobox)/Liver-Hnf6-ChIP-Seq(ERP000394)	NTATYGATCH	1	-0.00204	1	193	0.024	1163.9	0.0292
PAX5(Paired/Homeobox)/GM12878-PAX5-ChIP-Seq/Homer	GCAGCCAAGCRTGACH	1	-0.00142	1	273	0.0339	1605.3	0.0403
Pax8(Paired/Homeobox)/Rat-Pax8-ChIP-Seq/Homer	GTCATGCHTGRCTGS	1	-0.000753	1	226	0.0281	1367.8	0.0343
NFkB-p50,p52(RHD)/p50-ChIP-Chip/Homer	GGGGGAATCCCC	1	-0.000417	1	102	0.0127	688	0.0173
Pax7-longest(Paired/Homeobox)/Myoblast-Pax7-ChIP-Seq(GSE25064)/Homer	NTAATTDGCYAATTANNWWD	1	-0.000113	1	1	0.0001	45.7	0.0011
Nkx2.5(Homeobox)/HL1-Nkx2.5.biotin-ChIP-Seq/Homer	RRSCACTYAA	1	-1.3e-05	1	1512	0.188	8239.6	0.2067
Tbet(T-box)/CD8-Tbet-ChIP-Seq(GSE33802)/Homer	AGGTGTGAAM	1	-3e-06	1	515	0.064	3071.2	0.077
NF1-halfsite(CTF)/LNCaP-NF1-ChIP-Seq/Homer	YTGCCAAG	1	0	1	1076	0.1338	6234.3	0.1564
LXRE(NR/DR4)/BLRP(RAW)-LXRb-ChIP-Seq/Homer	RGGTTACTANAGGTCA	1	0	1	54	0.0067	574.4	0.0144
Gfi1b(Zf)/HPC7-Gfi1b-ChIP-Seq/Homer	MAATCACTGC	1	0	1	356	0.0443	2519.3	0.0632
Tbx5(T-box)/HL1-Tbx5.biotin-ChIP-Seq/Homer	AGGTGTCA	1	0	1	2250	0.2797	12769.3	0.3203
Mef2a(MADS)/HL1-Mef2a.biotin-ChIP-Seq/Homer/	CYAAAAATAG	1	0	1	224	0.0278	1914.4	0.048
E2A(HLH)/proBcell-E2A-ChIP-Seq/Homer	DNRCAGCTGY	1	0	1	1053	0.1309	7179.9	0.1801
E2A-nearPU.1(HLH)/Bcell-PU.1-ChIP-Seq/Homer	NVCACCTGBN	1	0	1	799	0.0993	6903.6	0.1732
Mef2c(MADS)/GM12878-Mef2c-ChIP-Seq(GSE32465)/Homer	DCYAAAAATAGM	1	0	1	244	0.0303	2048.1	0.0514

## Sheet: SUMO2 control enriched motifs
Motif Name	Consensus	P-value	Log P-value	q-value (Benjamini)	# of Target Sequences with Motif(of 18770)	% of Target Sequences with Motif	# of Background Sequences with Motif(of 30714)	% of Background Sequences with Motif
CTCF(Zf)/CD4+-CTCF-ChIP-Seq/Homer	AYAGTGCCMYCTRGTGGCCA	1e-1205	-2776	0	1832	0.0976	279.5	0.0091
BORIS(Zf)/K562-CTCFL-ChIP-Seq/Homer	CNNBRGCGCCCCCTGSTGGC	1e-972	-2239	0	2119	0.1128	544.7	0.0177
Gata2(Zf)/K562-GATA2-ChIP-Seq/Homer	BBCTTATCTS	1e-260	-600	0	2155	0.1147	1568.7	0.0508
Gata1(Zf)/K562-GATA1-ChIP-Seq/Homer	SAGATAAGRV	1e-249	-574.7	0	1975	0.1052	1403.8	0.0455
Gata4(Zf)/Heart-Gata4-ChIP-Seq(GSE35151)/Homer	NBWGATAAGR	1e-192	-443	0	2813	0.1498	2588.5	0.0839
GATA3(Zf)/iTreg-Gata3-ChIP-Seq(GSE20898)/Homer	AGATAASR	1e-160	-369.2	0	3878	0.2065	4158.9	0.1348
c-Myc(HLH)/LNCAP-cMyc-ChIP-Seq/Homer	VCCACGTG	1e-119	-276.2	0	1491	0.0794	1276.7	0.0414
n-Myc(HLH)/mES-nMyc-ChIP-Seq/Homer	VRCCACGTGG	1e-112	-258.3	0	2007	0.1069	1948.2	0.0631
Bach1(bZIP)/K562-Bach1-ChIP-Seq(GSE31477)/Homer	AWWNTGCTGAGTCAT	1e-107	-248	0	276	0.0147	83.3	0.0027
Nrf2(bZIP)/Lymphoblast-Nrf2-ChIP-Seq(GSE37589)/Homer	HTGCTGAGTCAT	1e-96	-223.3	0	244	0.013	72.7	0.0024
GATA:SCL/Ter119-SCL-ChIP-Seq/Homer	CRGCTGBNGNSNNSAGATAA	1e-95	-220.9	0	491	0.0261	267.1	0.0087
NF-E2(bZIP)/K562-NFE2-ChIP-Seq/Homer	GATGACTCAGCA	1e-94	-218	0	276	0.0147	95.6	0.0031
USF1(HLH)/GM12878-Usf1-ChIP-Seq/Homer	SGTCACGTGR	1e-86	-199.9	0	1359	0.0724	1259	0.0408
c-Myc/mES-cMyc-ChIP-Seq/Homer	VVCCACGTGG	1e-82	-190	0	1501	0.0799	1458	0.0473
Sox3(HMG)/NPC-Sox3-ChIP-Seq(GSE33059)/Homer	CCWTTGTY	1e-81	-186.9	0	3893	0.2073	4772.5	0.1547
Unknown/Homeobox/Limb-p300-ChIP-Seq/Homer	SSCMATWAAA	1e-80	-185.6	0	1794	0.0955	1846.4	0.0598
Max(HLH)/K562-Max-ChIP-Seq/Homer	RCCACGTGGYYN	1e-73	-169.9	0	1798	0.0957	1893	0.0614
SCL/HPC7-Scl-ChIP-Seq/Homer	AVCAGCTG	1e-72	-166.1	0	9379	0.4994	13388.9	0.434
MafA(bZIP)/Islet-MafA-ChIP-Seq(GSE30298)/Homer	TGCTGACTCA	1e-71	-164.2	0	1747	0.093	1841.5	0.0597
Jun-AP1(bZIP)/K562-cJun-ChIP-Seq/Homer	GATGASTCATCN	1e-67	-154.9	0	595	0.0317	439.7	0.0143
Sox2(HMG)/mES-Sox2-ChIP-Seq/Homer	BCCATTGTTC	1e-64	-147.4	0	2026	0.1079	2268	0.0735
HIF1b(HLH)/O785-HIF1b-ChIP-Seq(GSE34871)/Homer	VTGASTCABH	1e-47	-109.6	0	1197	0.0637	1265.2	0.041
CTCF-SatelliteElement/CD4+-CTCF-ChIP-Seq/Homer	TGCAGTTCCMVNWRTGGCCA	1e-45	-105.4	0	84	0.0045	17.6	0.0006
ZFX(Zf)/mES-Zfx-ChIP-Seq/Homer	AGGCCTRG	1e-45	-104.5	0	3252	0.1732	4207	0.1364
NFkB-p65-Rel(RHD)/LPS-exp/Homer	GGAAATTCCC	1e-42	-97.86	0	255	0.0136	154.4	0.005
AP-1(bZIP)/ThioMac-PU.1-ChIP-Seq/Homer	VTGACTCATC	1e-39	-91.52	0	1457	0.0776	1675.5	0.0543
ATF3(bZIP)/K562-ATF3-ChIP-Seq/Homer	SGGTCACGTGAC	1e-38	-89.16	0	512	0.0273	446.9	0.0145
Sox6(HMG)/Myotubes-Sox6-ChIP-Seq(GSE32627)/Homer	CCATTGTTNY	1e-37	-85.4	0	3263	0.1737	4328.6	0.1403
HEB?/mES-Nanog-ChIP-Seq/Homer	CACAGCAGGGGG	1e-36	-84.58	0	1463	0.0779	1709.6	0.0554
Cdx2(Homeobox)/mES-Cdx2-ChIP-Seq/Homer	GYMATAAAAH	1e-36	-84.11	0	1778	0.0947	2155.1	0.0699
BMYB(HTH)/Hela-BMYB-ChIPSeq(GSE27030)/Homer	NHAACBGYYV	1e-36	-83.4	0	2866	0.1526	3747	0.1214
MYB(HTH)/ERMYB-Myb-ChIPSeq(GSE22095)/Homer	GGCVGTTR	1e-35	-81.28	0	3323	0.1769	4443.7	0.144
E2F4(E2F)/K562-E2F4-ChIP-Seq(GSE31477)/Homer	GGCGGGAAAH	1e-32	-74.28	0	1186	0.0632	1363.5	0.0442
AP-2alpha(AP2)/Hela-AP2alpha-ChIP-Seq/Homer	ATGCCCTGAGGC	1e-31	-71.6	0	2087	0.1111	2660	0.0862
E2F6(E2F)/Hela-E2F6-ChIP-Seq(GSE31477)/Homer	GGCGGGAARN	1e-28	-65.22	0	1405	0.0748	1706.7	0.0553
AP2gamma(AP2)/MCF7-TFAP2c-ChIP-Seq/Homer	HHTGSCCTSAGGSCA	1e-28	-64.51	0	2113	0.1125	2737	0.0887
NFY(CCAAT)/Promoter/Homer	RGCCAATSRG	1e-24	-57.36	0	1628	0.0867	2064.2	0.0669
TATA-Box(TBP)/Promoter/Homer	CCTTTTAWAGSC	1e-24	-56.51	0	2592	0.138	3499	0.1134
REST-NRSF(Zf)/Jurkat-NRSF-ChIP-Seq/Homer	GGMGCTGTCCATGGTGCTGA	1e-24	-56.38	0	82	0.0044	33.8	0.0011
E2F1(E2F)/Hela-E2F1-ChIP-Seq/Hoemr	CWGGCGGGAA	1e-22	-52.29	0	746	0.0397	838.1	0.0272
GFX(?)/Promoter/Homer	ATTCTCGCGAGA	1e-22	-51.66	0	72	0.0038	28.8	0.0009
HOXA9/HSC-Hoxa9-ChIP-Seq(GSE33509)/Homer	GGCCATAAATCA	1e-20	-48.27	0	1438	0.0766	1835.2	0.0595
Usf2(HLH)/C2C12-Usf2-ChIP-Seq(GSE36030)/Homer	GTCACGTGGT	1e-20	-46.42	0	855	0.0455	1010.4	0.0327
ZBTB33/GM12878-ZBTB33-ChIP-Seq/Homer	GGVTCTCGCGAGAAC	1e-18	-43.74	0	138	0.0073	94.3	0.0031
Eomes(T-box)/H9-Eomes-ChIP-Seq/Homer	AGGTGTTAAN	1e-18	-43.44	0	6668	0.3551	10000.6	0.3241
MafK(bZIP)/C2C12-MafK-ChIP-Seq(GSE36030)/Homer	GCTGASTCAGCA	1e-17	-39.84	0	478	0.0255	518.3	0.0168
NeuroD1(bHLH)/Islet-NeuroD1-ChIP-Seq(GSE30298)/Homer	GCCATCTGTT	1e-16	-38.37	0	1720	0.0916	2311.6	0.0749
ETS1(ETS)/Jurkat-ETS1-ChIP-Seq/Homer	ACAGGAAGTG	1e-16	-37.48	0	2100	0.1118	2890.3	0.0937
ZNF711(Zf)/SH-SY5Y-ZNF711-ChIP-Seq/Homer	AGGCCTAG	1e-16	-36.9	0	4344	0.2313	6375.3	0.2066
RUNX1(Runt)/Jurkat-RUNX1-ChIP-Seq/Homer	AAACCACARM	1e-14	-34.39	0	1905	0.1014	2618.2	0.0849
E-box(HLH)/Promoter/Homer	SSGGTCACGTGA	1e-14	-32.99	0	224	0.0119	210	0.0068
bHLHE40(HLH)/HepG2-BHLHE40-ChIP-Seq/Homer	SGKCACGTGM	1e-14	-32.73	0	411	0.0219	452	0.0146
Nanog(Homeobox)/mES-Nanog-ChIP-Seq/Homer	RGCCATTAAC	1e-13	-30.7	0	7913	0.4214	12176.6	0.3947
NFkB-p65(RHD)/GM12787-p65-ChIP-Seq/Homer	WGGGGATTTCCC	1e-12	-28.84	0	1069	0.0569	1405.1	0.0455
NFAT:AP1/Jurkat-NFATC1-ChIP-Seq/Homer	SARTGGAAAAWRTGAGTCAB	1e-12	-27.81	0	367	0.0195	408.7	0.0132
TEAD(TEA)/Fibroblast-PU.1-ChIP-Seq/Homer	YCWGGAATGY	1e-11	-25.39	0	1421	0.0757	1955.1	0.0634
E2F7(E2F)/Hela-E2F7-ChIP-Seq(GSE32673)/Homer	VDTTTCCCGCCA	1e-10	-24.6	0	350	0.0186	396	0.0128
TEAD4(TEA)/Tropoblast-Tead4-ChIP-Seq(GSE37350)/Homer	CCWGGAATGY	1e-10	-24.57	0	1725	0.0919	2424	0.0786
Myf5(bHLH)/GM-Myf5-ChIP-Seq(GSE24852)/Homer	BAACAGCTGT	1e-10	-24.16	0	1367	0.0728	1883.1	0.061
PU.1-IRF/Bcell-PU.1-ChIP-Seq/Homer	MGGAAGTGAAAC	1e-10	-23.81	0	2706	0.1441	3949.9	0.128
FXR(NR/IR1)/Liver-FXR-ChIP-Seq/Homer	AGGTCANTGACCTB	1e-09	-22.24	0	812	0.0432	1067.7	0.0346
HIF-1a(HLH)/MCF7-HIF1a-ChIP-Seq/Homer	TACGTGCV	1e-09	-22.11	0	544	0.029	678.9	0.022
Tcf12(HLH)/GM12878-Tcf12-ChIP-Seq/Homer	VCAGCTGYTG	1e-09	-21.77	0	2005	0.1068	2881.5	0.0934
CArG(MADS)/PUER-Srf-ChIP-Seq/Homer	CCATATATGGNM	1e-09	-20.73	0	578	0.0308	734.7	0.0238
Olig2(bHLH)/Neuron-Olig2-ChIP-Seq(GSE30882)/Homer	RCCATMTGTT	1e-07	-17.59	0	3735	0.1989	5654.1	0.1833
Elk4(ETS)/Hela-Elk4-ChIP-Seq(GSE31477)/Homer	NRYTTCCGGY	1e-06	-16.05	0	1042	0.0555	1457.2	0.0472
Tbx20(T-box)/Heart-Tbx20-ChIP-Seq(GSE29636)/Homer	GGTGYTGACAGS	1e-06	-15.95	0	399	0.0212	501.8	0.0163
Stat3+il23(Stat)/CD4-Stat3-ChIP-Seq/Homer	SVYTTCCNGGAARB	1e-06	-15.65	0	1206	0.0642	1711.9	0.0555
SPDEF(ETS)/VCaP-SPDEF-ChIP-Seq/Homer	ASWTCCTGBT	1e-06	-15.31	0	1837	0.0978	2691.5	0.0872
STAT6/Macrophage-Stat6-ChIP-Seq/Homer	TTCCKNAGAA	1e-06	-14.92	0	954	0.0508	1333.4	0.0432
GFY(?)/Promoter/Homer	ACTACAATTCCC	1e-06	-14.73	0	163	0.0087	178	0.0058
Elk1(ETS)/Hela-Elk1-ChIP-Seq(GSE31477)/Homer	HACTTCCGGY	1e-06	-14.2	0	1056	0.0562	1495.8	0.0485
MafF(bZIP)/HepG2-MafF-ChIP-Seq(GSE31477)/Homer	HWWGTCAGCAWWTTT	1e-06	-14.07	0	615	0.0327	829.3	0.0269
Smad3(MAD)/NPC-Smad3-ChIP-Seq(GSE36673)/Homer	TWGTCTGV	1e-05	-13.05	0	5185	0.2761	8060.3	0.2613
MyoG(HLH)/C2C12-MyoG-ChIP-Seq(GSE36024)/Homer	AACAGCTG	1e-05	-12.84	0	2009	0.107	2992.4	0.097
E2F(E2F)/Cell-Cycle-Exp/Homer	TTSGCGCGAAAA	1e-05	-12.72	0	116	0.0062	121.7	0.0039
ETS:RUNX/Jurkat-RUNX1-ChIP-Seq/Homer	RCAGGATGTGGT	1e-05	-12.4	0	204	0.0109	241.1	0.0078
Pbx3(Homeobox)/GM12878-PBX3-ChIP-Seq/Homer	SCTGTCAMTCAN	1e-05	-11.67	0	397	0.0211	522.4	0.0169
IRF4(IRF)/GM12878-IRF4-ChIP-Seq/Homer	ACTGAAACCA	0.0001	-11.41	0	766	0.0408	1078.2	0.0349
GABPA(ETS)/Jurkat-GABPa-ChIP-Seq/Homer	RACCGGAAGT	0.0001	-11.33	0	1629	0.0867	2416.7	0.0783
Smad4(MAD)/ESC-SMAD4-ChIP-Seq(GSE29422)/Homer	VBSYGTCTGG	0.0001	-10.45	0.0001	2909	0.1549	4457.9	0.1445
Mouse_Recombination_Hotspot/Testis-DMC1-ChIP-Seq/Homer	ACTYKNATTCGTGNTACTTC	0.0001	-9.376	0.0002	137	0.0073	160.9	0.0052
YY1(Zf)/Promoter/Homer	CAAGATGGCGGC	0.0001	-9.27	0.0002	176	0.0094	215.1	0.007
Fli1(ETS)/CD8-FLI-ChIP-Seq(GSE20898)/Homer	NRYTTCCGGH	0.0001	-9.223	0.0003	2023	0.1077	3069	0.0995
Maz(Zf)/HepG2-Maz-ChIP-Seq(GSE31477)/Homer	GGGGGGGG	0.001	-9.187	0.0003	2827	0.1505	4350.2	0.141
ETS(ETS)/Promoter/Homer	AACCGGAAGT	0.001	-9.127	0.0003	591	0.0315	832.5	0.027
Znf263(Zf)/K562-Znf263-ChIP-Seq/Homer	CVGTSCTCCC	0.001	-8.978	0.0003	3796	0.2021	5909.2	0.1915
RUNX2(Runt)/PCa-RUNX2-ChIP-Seq(GSE33889)/Homer	NWAACCACADNN	0.001	-8.834	0.0004	1438	0.0766	2151.3	0.0697
STAT6(Stat)/CD4-Stat6-ChIP-Seq/Homer	ABTTCYYRRGAA	0.001	-8.431	0.0005	929	0.0495	1360	0.0441
CRE(bZIP)/Promoter/Homer	CSGTGACGTCAC	0.001	-8.39	0.0005	384	0.0204	525.6	0.017
PAX5(Paired/Homeobox)/GM12878-PAX5-ChIP-Seq/Homer	GCAGCCAAGCRTGACH	0.001	-8.254	0.0006	758	0.0404	1097.1	0.0356
Smad2(MAD)/ES-SMAD2-ChIP-Seq(GSE29422)/Homer	CTGTCTGG	0.001	-8.247	0.0006	2797	0.1489	4321.9	0.1401
EWS:FLI1-fusion(ETS)/SK_N_MC-EWS:FLI1-ChIP-Seq/Homer	VACAGGAAAT	0.001	-8.21	0.0006	978	0.0521	1439.1	0.0466
PAX3:FKHR-fusion(Paired/Homeobox)/Rh4-PAX3:FKHR-ChIP-Seq/Homer	ACCRTGACTAATTNN	0.001	-7.792	0.0009	347	0.0185	474.4	0.0154
EKLF(Zf)/Erythrocyte-Klf1-ChIP-Seq(GSE20478)/Homer	NWGGGTGTGGCY	0.001	-7.525	0.0012	439	0.0234	615.6	0.02
AR-halfsite(NR)/LNCaP-AR-ChIP-Seq/Homer	CCAGGAACAG	0.001	-7.344	0.0014	6805	0.3624	10832	0.3511
Foxh1(Forkhead)/hESC-FOXH1-ChIP-Seq(GSE29422)/Homer	NNTGTGGATTSS	0.001	-7.121	0.0018	1048	0.0558	1563.6	0.0507
CEBP:AP1/ThioMac-CEBPb-ChIP-Seq/Homer	DRTGTTGCAA	0.001	-7.042	0.0019	1371	0.073	2073.1	0.0672
c-Jun-CRE(bZIP)/K562-cJun-ChIP-Seq/Homer	ATGACGTCATCY	0.001	-7.034	0.0019	649	0.0346	942.6	0.0306
Nr5a2(NR)/mES-Nr5a2-ChIP-Seq/Homer	BTCAAGGTCA	0.01	-6.603	0.0029	866	0.0461	1285	0.0417
PU.1(ETS)/ThioMac-PU.1-ChIP-Seq/Homer	AGAGGAAGTG	0.01	-6.54	0.0031	845	0.045	1253.9	0.0406
HIF2a(HLH)/O785-HIF2a-ChIP-Seq(GSE34871)/Homer	GCACGTACCC	0.01	-5.744	0.0067	600	0.0319	881.7	0.0286
Sp1(Zf)/Promoter/Homer	GGCCCCGCCCCC	0.01	-5.701	0.007	777	0.0414	1158.7	0.0376
EWS:ERG-fusion(ETS)/CADO_ES1-EWS:ERG-ChIP-Seq/Homer	ATTTCCTGTN	0.01	-5.606	0.0076	1308	0.0696	1998.3	0.0648
ISRE(IRF)/ThioMac-LPS-exp/HOMER	AGTTTCASTTTC	0.01	-5.507	0.0083	118	0.0063	150	0.0049
ELF1(ETS)/Jurkat-ELF1-ChIP-Seq/Homer	AVCCGGAAGT	0.01	-4.977	0.014	918	0.0489	1391.8	0.0451
MyoD(HLH)/Myotube-MyoD-ChIP-Seq/Homer	RRCAGCTGYTSY	0.01	-4.776	0.0169	1434	0.0764	2215.2	0.0718
Egr2/Thymocytes-Egr2-ChIP-Seq(GSE34254)/Homer	NGCGTGGGCGGR	0.01	-4.762	0.017	354	0.0188	511.5	0.0166
HNF4a(NR/DR1)/HepG2-HNF4a-ChIP-Seq/Homer	CARRGKBCAAAGTYCA	0.1	-4.431	0.0235	718	0.0382	1084.7	0.0352
GFY-Staf/Promoters/Homer	RACTACAATTCCCAGAAKGC	0.1	-4.38	0.0245	107	0.0057	140.4	0.0045
ERG(ETS)/VCaP-ERG-ChIP-Seq/Homer	ACAGGAAGTG	0.1	-3.927	0.0382	2870	0.1528	4549.7	0.1475
RUNX(Runt)/HPC7-Runx1-ChIP-Seq/Homer	SAAACCACAG	0.1	-3.923	0.0382	1149	0.0612	1778.2	0.0576
Stat3(Stat)/mES-Stat3-ChIP-Seq/Homer	CTTCCGGGAA	0.1	-3.796	0.0427	811	0.0432	1242.7	0.0403
GRE(NR/IR3)/A549-GR-ChIP-Seq/Homer	NRGVACABNVTGTYCY	0.1	-3.767	0.0436	213	0.0113	304.7	0.0099
Pax7-long(Paired/Homeobox)/Myoblast-Pax7-ChIP-Seq(GSE25064)/Homer	TAATCHGATTAC	0.1	-3.71	0.0458	55	0.0029	68.6	0.0022
Hoxb4/ES-Hoxb4-ChIP-Seq(GSE34014)/Homer	TGATTRATGGCY	0.1	-3.623	0.0495	295	0.0157	432.3	0.014
ETV1(ETS)/GIST48-ETV1-ChIP-Seq/Homer	AACCGGAAGT	0.1	-3.614	0.0495	2402	0.1279	3802.6	0.1233
GATA-IR4(Zf)/iTreg-Gata3-ChIP-Seq(GSE20898)/Homer	NAGATWNBNATCTNN	0.1	-3.494	0.0554	136	0.0072	189.2	0.0061
JunD(bZIP)/K562-JunD-ChIP-Seq/Homer	ATGACGTCATCN	0.1	-3.264	0.069	117	0.0062	162.1	0.0053
RARg(NR)/ES-RARg-ChIP-Seq(GSE30538)/Homer	AGGTCAAGGTCA	0.1	-3.17	0.0752	54	0.0029	69.9	0.0023
VDR(NR/DR3)/GM10855-VDR+vitD-ChIP-Seq/Homer	ARAGGTCANWGAGTTCANNN	0.1	-3.084	0.0813	349	0.0186	523.2	0.017
PR(NR)/T47D-PR-ChIP-Seq(GSE31130)/Homer	VAGRACAKNCTGTBC	0.1	-2.896	0.0973	3761	0.2003	6035.3	0.1956
ARE(NR)/LNCAP-AR-ChIP-Seq/Homer	RGRACASNSTGTYCYB	0.1	-2.805	0.1057	363	0.0193	549.7	0.0178
Klf4(Zf)/mES-Klf4-ChIP-Seq/Homer	GCCACACCCA	0.1	-2.715	0.1148	864	0.046	1349.4	0.0437
STAT4(Stat)/CD4-Stat4-ChIP-Seq/Homer	NYTTCCWGGAAR	0.1	-2.566	0.1321	1543	0.0822	2447.1	0.0793
Nr5a2(NR)/Pancreas-LRH1-ChIP-Seq(GSE34295)/Homer	BTCAAGGTCA	0.1	-2.371	0.1594	1161	0.0618	1836.4	0.0595
T1ISRE(IRF)/Ifnb-Exp/Homer	ACTTTCGTTTCT	1	-2.263	0.1761	20	0.0011	24.5	0.0008
NFAT(RHD)/Jurkat-NFATC1-ChIP-Seq/Homer	ATTTTCCATT	1	-2.26	0.1761	1570	0.0836	2501.6	0.0811
RUNX-AML(Runt)/CD4+-PolII-ChIP-Seq/Homer	GCTGTGGTTW	1	-2.156	0.193	1199	0.0638	1904.4	0.0617
Foxo1(Forkhead)/RAW-Foxo1-ChIP-Seq/Homer	CTGTTTAC	1	-2.151	0.193	3343	0.178	5389.4	0.1747
Esrrb(NR)/mES-Esrrb-ChIP-Seq/Homer	KTGACCTTGA	1	-2.12	0.197	1082	0.0576	1716.6	0.0556
GLI3(Zf)/GLI3-ChIP-Chip/Homer	CGTGGGTGGTCC	1	-2.068	0.2059	196	0.0104	296.5	0.0096
Six1(Homeobox)/Myoblast-Six1-ChIP-Chip(GSE20150)/Homer	GKVTCADRTTWC	1	-1.961	0.2274	373	0.0199	579.3	0.0188
PRDM1/BMI1(Zf)/Hela-PRDM1-ChIP-Seq(GSE31477)/Homer	ACTTTCACTTTC	1	-1.884	0.2439	955	0.0509	1518.1	0.0492
EBNA1(EBV virus)/Raji-EBNA1-ChIP-Seq(GSE30709)/Homer	GGYAGCAYDTGCTDCCCNNN	1	-1.816	0.2591	27	0.0014	36.6	0.0012
STAT1(Stat)/HelaS3-STAT1-ChIP-Seq/Homer	NATTTCCNGGAAAT	1	-1.707	0.2869	447	0.0238	703.7	0.0228
p53(p53)/p53-ChIP-Chip/Homer	NRGACATGTCYRGACATGTC	1	-1.691	0.2893	13	0.0007	16.3	0.0005
Ets1-distal(ETS)/CD4+-PolII-ChIP-Seq/Homer	MACAGGAAGT	1	-1.663	0.2952	447	0.0238	704.4	0.0228
NFkB-p50,p52(RHD)/p50-ChIP-Chip/Homer	GGGGGAATCCCC	1	-1.324	0.4113	202	0.0108	317.7	0.0103
PRDM14(Zf)/H1-PRDM14-ChIP-Seq/Homer	RGGTCTCTAACY	1	-1.323	0.4113	459	0.0244	732.3	0.0237
PAX5-shortForm(Paired/Homeobox)/GM12878-PAX5-ChIP-Seq/Homer	GTCACGCTCSCTGM	1	-1.302	0.4148	170	0.0091	266.7	0.0086
PBX1(Homeobox)/MCF7-PBX1-ChIP-Seq(GSE28007)/Homer	GSCTGTCACTCA	1	-1.187	0.4622	119	0.0063	186.2	0.006
EBF1(EBF)/Near-E2A-ChIP-Seq/Homer	GTCCCCWGGGGA	1	-1.178	0.463	1946	0.1036	3162.7	0.1025
Atoh1(bHLH)/Cerebellum-Atoh1-ChIP-Seq/Homer	VNRVCAGCTGGY	1	-1.113	0.4904	1954	0.104	3179.8	0.1031
EGR(Zf)/K562-EGR1-ChIP-Seq/Homer	TCCGCCCACGCA	1	-1.082	0.5025	355	0.0189	570.2	0.0185
Tbet(T-box)/CD8-Tbet-ChIP-Seq(GSE33802)/Homer	AGGTGTGAAM	1	-0.9862	0.5493	1916	0.102	3125.8	0.1013
TCFL2(HMG)/K562-TCF7L2-ChIP-Seq(GSE29196)/Homer	ACWTCAAAGG	1	-0.8507	0.6247	102	0.0054	164.9	0.0053
p53(p53)/mES-cMyc-ChIP-Seq/Homer	ACATGCCCGGGCAT	1	-0.8205	0.6395	39	0.0021	62.6	0.002
Oct2(POU/Homeobox)/Bcell-Oct2-ChIP-Seq/Homer	ATATGCAAAT	1	-0.7615	0.6738	544	0.029	890.6	0.0289
EBF(EBF)/proBcell-EBF-ChIP-Seq/Homer	DGTCCCYRGGGA	1	-0.6439	0.7528	351	0.0187	578.1	0.0187
Tcfcp2l1(CP2)/mES-Tcfcp2l1-ChIP-Seq/Homer	NRAACCRGTTYRAACCRGYT	1	-0.3895	0.9645	175	0.0093	297	0.0096
CHR/Cell-Cycle-Exp/Homer	SRGTTTCAAA	1	-0.3366	1	1061	0.0565	1772.1	0.0574
GATA-DR8(Zf)/iTreg-Gata3-ChIP-Seq(GSE20898)/Homer	AGATSTNDNNDSAGATAASN	1	-0.3327	1	88	0.0047	153.7	0.005
Hnf1(Homeobox)/Liver-Foxa2-Chip-Seq/Homer	GGTTAAWCATTAA	1	-0.2551	1	196	0.0104	339.1	0.011
Tcf3(HMG)/mES-Tcf3-ChIP-Seq/Homer	ASWTCAAAGG	1	-0.2162	1	347	0.0185	596.3	0.0193
GRE/RAW264.7-GRE-ChIP-Seq/Homer	VAGRACAKWCTGTYC	1	-0.21	1	330	0.0176	569	0.0184
HOXA2(Homeobox)/mES-Hoxa2-ChIP-Seq/Homer	GYCATCMATCAT	1	-0.1674	1	132	0.007	236.1	0.0077
FOXP1(Forkhead)/H9-FOXP1-ChIP-Seq(GSE31006)/Homer	NYYTGTTTACHN	1	-0.152	1	638	0.034	1092.4	0.0354
HRE(HSF)/HepG2-HSF1-ChIP-Seq/Homer	BSTTCTRGAABVTTCYAGAA	1	-0.1314	1	181	0.0096	323.7	0.0105
NF1:FOXA1/LNCAP-FOXA1-ChIP-Seq/Homer	WNTGTTTRYTTTGGCA	1	-0.1299	1	58	0.0031	110.1	0.0036
Tcf4(HMG)/Hct116-Tcf4-ChIP-Seq/Homer	ASATCAAAGGVA	1	-0.117	1	645	0.0343	1110.3	0.036
GATA-DR4(Zf)/iTreg-Gata3-ChIP-Seq(GSE20898)/Homer	AGATGKDGAGATAAG	1	-0.1113	1	127	0.0068	232.7	0.0075
TR4(NR/DR1)/Hela-TR4-ChIP-Seq/Homer	GAGGTCAAAGGTCA	1	-0.1071	1	121	0.0064	222.6	0.0072
NF1(CTF)/LNCAP-NF1-ChIP-Seq/Homer	CYTGGCABNSTGCCAR	1	-0.06334	1	637	0.0339	1110.9	0.036
Oct4(POU/Homeobox)/mES-Oct4-ChIP-Seq/Homer	ATTTGCATAW	1	-0.05228	1	766	0.0408	1332.2	0.0432
STAT5(Stat)/mCD4+-Stat5a|b-ChIP-Seq/Homer	RTTTCTNAGAAA	1	-0.02977	1	480	0.0256	857.1	0.0278
NRF1(NRF)/MCF7-NRF1-ChIP-Seq/Homer	CTGCGCATGCGC	1	-0.02613	1	228	0.0121	424.5	0.0138
Tlx?/NPC-H3K4me1-ChIP-Seq/Homer	CTGGCAGSCTGCCA	1	-0.008388	1	617	0.0329	1112.1	0.036
OCT4-SOX2-TCF-NANOG((POU/Homeobox/HMG)/mES-ChIP-Seq/Homer	ATTTGCATAACAATG	1	-0.006987	1	262	0.014	498.3	0.0162
GATA-IR3(Zf)/iTreg-Gata3-ChIP-Seq(GSE20898)/Homer	NNNNNBAGATAWYATCTVHN	1	-0.005539	1	255	0.0136	488.2	0.0158
ETS:E-box/HPC7-Scl-ChIP-Seq/Homer	AGGAARCAGCTG	1	-0.005031	1	116	0.0062	239.9	0.0078
p53(p53)/Saos-p53-ChIP-Seq/Homer	RRCATGYCYRGRCATGYYYN	1	-0.004916	1	117	0.0062	241.1	0.0078
Pax8(Paired/Homeobox)/Rat-Pax8-ChIP-Seq/Homer	GTCATGCHTGRCTGS	1	-0.004879	1	552	0.0294	1008.1	0.0327
Hoxc9/Ainv15-Hoxc9-ChIP-Seq/Homer	GGCCATAAATCA	1	-0.003997	1	743	0.0396	1340.9	0.0435
NRF1/Promoter/Homer	STGCGCATGCGC	1	-0.003396	1	272	0.0145	523.1	0.017
Pax7(Paired/Homeobox)/Myoblast-Pax7-ChIP-Seq(GSE25064)/Homer	TAATCAATTA	1	-0.002527	1	107	0.0057	227.3	0.0074
Bcl6(Zf)/Liver-Bcl6-ChIP-Seq(GSE31578)/Homer	NNNCTTTCCAGGAAA	1	-0.002265	1	2056	0.1095	3580.8	0.1161
ERE(NR/IR3)/MCF7-ERa-ChIP-Seq/Homer	VAGGTCACNSTGACC	1	-0.001563	1	337	0.0179	647	0.021
Pax7-longest(Paired/Homeobox)/Myoblast-Pax7-ChIP-Seq(GSE25064)/Homer	NTAATTDGCYAATTANNWWD	1	-0.001526	1	28	0.0015	76.9	0.0025
Rfx1(HTH)/NPC-Rfx1-ChIP-Seq/Homer	KGTTGCCATGGCAA	1	-0.001318	1	233	0.0124	462.5	0.015
ZNF143|STAF(Zf)/CUTLL-ZNF143-ChIP-Seq(GSE29600)/Homer	ATTTCCCAGVAKSCY	1	-0.000866	1	530	0.0282	992.6	0.0322
Pdx1(Homeobox)/Islet-Pdx1-ChIP-Seq/Homer	YCATYAATCA	1	-0.000599	1	1487	0.0792	2644.2	0.0857
p63(p53)/Keratinocyte-p63-ChIP-Seq/Homer	NNDRCATGYCYNRRCATGYH	1	-0.000563	1	522	0.0278	983.8	0.0319
Nur77(NR)/K562-NR4A1-ChIP-Seq(GSE31363)/Homer	TGACCTTTNCNT	1	-0.000525	1	220	0.0117	446.6	0.0145
RXR(NR/DR1)/3T3L1-RXR-ChIP-Seq/Homer	TAGGGCAAAGGTCA	1	-0.000271	1	1770	0.0942	3140.9	0.1018
Foxa2(Forkhead)/Liver-Foxa2-ChIP-Seq/Homer	CYTGTTTACWYW	1	-0.000249	1	1123	0.0598	2036.9	0.066
CRX(Homeobox)/Retina-Crx-ChIP-Seq/Homer	GCTAATCC	1	-0.000183	1	4902	0.261	8408.5	0.2725
HNF6(Homeobox)/Liver-Hnf6-ChIP-Seq(ERP000394)	NTATYGATCH	1	-0.000171	1	792	0.0422	1469.5	0.0476
Lhx3(Homeobox)/Forebrain-p300-ChIP-Seq/Homer	CTAATTAGCH	1	-0.000139	1	1536	0.0818	2753.4	0.0892
Reverb(NR/DR2)/BLRP(RAW)-Reverba-ChIP-Seq/Homer	GTRGGTCASTGGGTCA	1	-9e-05	1	187	0.01	398.9	0.0129
RFX(HTH)/K562-RFX3-ChIP-Seq/Homer	CGGTTGCCATGGCAAC	1	-5.2e-05	1	68	0.0036	172.9	0.0056
FOXA1:AR/LNCAP-AR-ChIP-Seq/Homer	AGTAAACAAAAAAGAACAND	1	-2.2e-05	1	97	0.0052	234.3	0.0076
Rfx5(HTH)/GM12878-Rfx5-ChIP-Seq(GSE31477)/Homer	SCCTAGCAACAG	1	-1.7e-05	1	392	0.0209	786.6	0.0255
E2A(HLH)/proBcell-E2A-ChIP-Seq/Homer	DNRCAGCTGY	1	-1.4e-05	1	3151	0.1678	5534.4	0.1794
PRDM9(Zf)/Testis-DMC1-ChIP-Seq(GSE35498)/Homer	ADGGYAGYAGCATCT	1	-7e-06	1	606	0.0323	1178.3	0.0382
Erra(NR)/HepG2-Erra-ChIP-Seq/Homer	CAAAGGTCAG	1	-4e-06	1	3883	0.2068	6794	0.2202
AARE(HLH)/mES-cMyc-ChIP-Seq/Homer	GATTGCATCA	1	-2e-06	1	109	0.0058	269.5	0.0087
CEBP(bZIP)/CEBPb-ChIP-Seq/Homer	ATTGCGCAAC	1	0	1	1195	0.0636	2243.7	0.0727
Tbox:Smad/ESCd5-Smad2_3-ChIP-Seq(GSE29422)/Homer	AGGTGHCAGACA	1	0	1	228	0.0121	511.5	0.0166
X-box(HTH)/NPC-H3K4me1-ChIP-Seq/Homer	GGTTGCCATGGCAA	1	0	1	92	0.0049	249.7	0.0081
PPARE(NR/DR1)/3T3L1-Pparg-ChIP-Seq/Homer	TGACCTTTGCCCCA	1	0	1	1379	0.0734	2595	0.0841
Tbx5(T-box)/HL1-Tbx5.biotin-ChIP-Seq/Homer	AGGTGTCA	1	0	1	6103	0.325	10700.5	0.3468
FOXA1(Forkhead)/MCF7-FOXA1-ChIP-Seq/Homer	WAAGTAAACA	1	0	1	1527	0.0813	2923.5	0.0948
Srebp1a(HLH)/HepG2-Srebp1a-ChIP-Seq/Homer	RTCACSCCAY	1	0	1	329	0.0175	764	0.0248
FOXA1(Forkhead)/LNCAP-FOXA1-ChIP-Seq/Homer	WAAGTAAACA	1	0	1	1863	0.0992	3546.7	0.115
E2A-nearPU.1(HLH)/Bcell-PU.1-ChIP-Seq/Homer	NVCACCTGBN	1	0	1	2774	0.1477	5413.6	0.1755
Srebp2(HLH)/HepG2-Srebp2-ChIP-Seq/Homer	CGGTCACSCCAC	1	0	1	199	0.0106	593.7	0.0192
Atf1(bZIP)/K562-ATF1-ChIP-Seq(GSE31477)/Homer	GATGACGTCA	1	0	1	920	0.049	2161.5	0.0701
Mef2c(MADS)/GM12878-Mef2c-ChIP-Seq(GSE32465)/Homer	DCYAAAAATAGM	1	0	1	739	0.0394	2359.1	0.0765
LXRE(NR/DR4)/BLRP(RAW)-LXRb-ChIP-Seq/Homer	RGGTTACTANAGGTCA	1	0	1	93	0.005	555	0.018
NF1-halfsite(CTF)/LNCaP-NF1-ChIP-Seq/Homer	YTGCCAAG	1	0	1	2646	0.1409	5033.1	0.1631
Gfi1b(Zf)/HPC7-Gfi1b-ChIP-Seq/Homer	MAATCACTGC	1	0	1	1061	0.0565	2401.8	0.0778
Nkx2.5(Homeobox)/HL1-Nkx2.5.biotin-ChIP-Seq/Homer	RRSCACTYAA	1	0	1	3838	0.2044	7271.1	0.2357
Mef2a(MADS)/HL1-Mef2a.biotin-ChIP-Seq/Homer/	CYAAAAATAG	1	0	1	612	0.0326	2093.5	0.0679
Nkx3.1(Homeobox)/LNCaP-Nkx3.1-ChIP-Seq(GSE28264)/Homer	AAGCACTTAA	1	0	1	4199	0.2236	7748	0.2511
