# Supplementary material for: Global SUMOylation on active chromatin is an acute heat stress response restricting transcription
Source: Genome Biol. 2015 Jul 28;16(1):153. doi: 10.1186/s13059-015-0717-y (PMC4531811; doi:10.1186/s13059-015-0717-y)
Supplement: Additional file 3: Table S2. — Co-occurrence of SUMO2/3 peaks and ENCODE determined transcription factor binding in K562 cells. (XLSX 18 kb) [file 13059_2015_717_MOESM3_ESM.xlsx]

## Sheet: SUMO2 co-occurrences
Supplementary table 2. Co-occurrence of K562-TFs with SUMO2 peaks (control and HS).
K562-TF	total number of peaks:	# of SUMO2 control co-occurring peaks:	# of SUMO2 HS co-occurring peaks:	association % with SUMO2 control	association % with SUMO2 HS
SUMO2-control	30036	30036	12865	1	0.428319
POLR3G	176	172	168	0.977273	0.954545
BRF1	184	173	174	0.940217	0.945652
KAP1	4084	3434	1097	0.840842	0.268609
SETDB1	5513	4143	2300	0.751496	0.417196
BCLAF1	4030	2972	3173	0.737469	0.787345
TRIM28	11567	8363	7216	0.723005	0.623844
E2F4	7364	5152	5603	0.69962	0.760864
GATA1	4001	2772	2887	0.692827	0.72157
BCL3	1409	964	1004	0.684173	0.712562
ETS1	9219	6210	6731	0.673609	0.730123
SUMO2-HS	19177	12865	19177	0.670856	1
THAP1	3272	2192	2499	0.669927	0.763753
GTF2F1	3322	2219	2502	0.667971	0.753161
CBX3	19494	12948	8622	0.664204	0.44229
ZNF274	1543	1015	831	0.657809	0.538561
MXI1	6122	4008	4524	0.654688	0.738974
SMARCA4	2249	1452	1565	0.64562	0.695865
ELK1	2803	1808	2192	0.645023	0.782019
SP1	6777	4331	4850	0.639073	0.715656
TBL1XR1	10053	6322	7049	0.628867	0.701184
HMGN3	11950	7493	8052	0.627029	0.673808
TAF1	11575	7222	8418	0.623931	0.727257
SIRT6	2273	1417	1594	0.623405	0.701276
SAP30	7433	4620	5428	0.621553	0.730257
NRF1	4021	2497	3144	0.62099	0.781895
GTF2B	2701	1666	1999	0.616809	0.740096
PML	13743	8424	9413	0.612967	0.684931
STAT2	3836	2342	2598	0.610532	0.677268
NR2C2	575	350	404	0.608696	0.702609
SIX5	3992	2424	2932	0.607214	0.734469
RBBP5	10497	6373	7382	0.607126	0.703249
BDP1	509	305	301	0.599214	0.591356
HDAC1	9269	5501	6163	0.593484	0.664905
GABPA	13179	7773	8348	0.589802	0.633432
SIN3AK20	9687	5697	6467	0.588108	0.667596
KDM5B	11067	6499	7577	0.587241	0.684648
CCNT2	16270	9547	10586	0.586785	0.650645
RDBP	430	252	303	0.586047	0.704651
SP2	2993	1741	1908	0.581691	0.637487
STAT5A	9488	5473	5761	0.576834	0.607188
CHD1	6760	3885	4522	0.574704	0.668935
CHD2	7100	4016	4349	0.565634	0.612535
PHF8	13631	7698	8697	0.564742	0.638031
HDAC2	9876	5577	5564	0.564702	0.563386
HDAC8	1561	880	894	0.563741	0.57271
TAF7	3150	1774	2032	0.563175	0.645079
UBTF	11701	6333	6727	0.541236	0.574908
TBP	14344	7687	8770	0.535904	0.611405
SMARCB1	1831	980	1092	0.535227	0.596395
ZBTB33	3129	1668	1687	0.533078	0.53915
GTF3C2	1693	883	889	0.521559	0.525103
STAT1	4581	2383	2577	0.520192	0.562541
SRF	4538	2315	2679	0.510137	0.590348
RFX5	2097	1055	1133	0.5031	0.540296
IRF1	18080	8882	9978	0.491261	0.551881
NFYA	4100	1939	2073	0.472927	0.50561
E2F6	20301	9487	9226	0.467317	0.45446
ZBTB7A	16878	7867	8000	0.46611	0.47399
USF2	3007	1373	1378	0.456601	0.458264
NR2F2	15707	7098	7579	0.4519	0.482524
RPC155	1081	476	501	0.440333	0.46346
MEF2A	5420	2372	2518	0.437638	0.464576
ATF3	15175	6447	6741	0.424843	0.444217
POLR2A	29999	12679	13637	0.422647	0.454582
MYC	31677	13382	13796	0.422452	0.435521
HSF2 (HS)	1281	537	860	0.419204	0.671351
YY1	21566	9017	9332	0.418112	0.432718
ARID3A	8734	3646	3953	0.417449	0.452599
BHLHE40	20578	8486	8767	0.412382	0.426038
MAZ	28445	11693	11663	0.411074	0.410019
REST	14839	6048	6308	0.407575	0.425096
HDAC6	1000	402	379	0.402	0.379
EP300	25750	9888	10635	0.384	0.41301
ELF1	23949	9176	9735	0.383148	0.406489
ATF1	14313	5363	6395	0.374694	0.446797
CTCFL	10948	4086	3039	0.373219	0.277585
RCOR1	33712	12035	11814	0.356995	0.350439
TEAD4	29160	9982	10734	0.342318	0.368107
JUN	18710	6309	6925	0.337199	0.370123
MAX	40753	13718	13335	0.336613	0.327215
ZNF143	27985	9383	6714	0.335287	0.239914
NFE2	2614	871	992	0.333206	0.379495
BACH1	3732	1219	1269	0.326635	0.340032
GATA2	23200	7471	8321	0.322026	0.358664
HSF1 (HS)	1913	610	1166	0.318871	0.609514
ZNF263	2768	880	881	0.317919	0.31828
JUNB	11913	3720	4000	0.312264	0.335768
EGR1	30849	9400	9915	0.30471	0.321404
USF1	17818	5341	5211	0.299753	0.292457
TAL1	25244	7414	8195	0.293694	0.324632
FOS	13888	4001	4310	0.28809	0.31034
FOSL1	10824	3116	3329	0.287879	0.307557
JUND	41195	11629	12280	0.282292	0.298094
NFYB	9705	2656	2777	0.273673	0.286141
SMC3	23265	4591	2669	0.197335	0.114722
SPI1	27507	4932	5452	0.1793	0.198204
EZH2	1601	277	205	0.173017	0.128045
RAD21	34447	5843	3777	0.169623	0.109647
CEBPB	40968	6720	7088	0.16403	0.173013
MAFK	19071	2747	2965	0.144041	0.155472
CTCF	63791	8473	6477	0.132824	0.101535
MAFF	24780	3096	3327	0.124939	0.134262
BRF2	1085	122	137	0.112442	0.126267
