# Supplementary material for: Global SUMOylation on active chromatin is an acute heat stress response restricting transcription
Source: Genome Biol. 2015 Jul 28;16(1):153. doi: 10.1186/s13059-015-0717-y (PMC4531811; doi:10.1186/s13059-015-0717-y)
Supplement: Additional file 4: Table S3. — Gene ontology (GO) - term enrichment in GRO-seq HS-induced and HS-repressed genes, and HS-enriched and HS-depleted SUMO2/3 peaks in K562 cells. GO-term enrichment of Pol2 HS-induced and HS-repressed genes in VCaP cells. (XLSX 129 kb) [file 13059_2015_717_MOESM4_ESM.xlsx]

## Sheet: info
	Supplementary table for Gene Ontology (GO) enrichment analysis
	Gene Ontology (GO) biological processes enrichment related to Table 1. Done in DAVID v 6.7
	K562 GROseq HS-induced genes: GRO-seq gene body transcription >0.5, FDR <0.01, fold change >2
	K562 GROseq HS-repressed genes: GRO-seq gene body transcription >0.5, FDR <0.01, fold change <-2
	Gene Ontology (GO) biological processes enrichment related to Table 1. Done in GREAT v. 2.0.2
	K562 SUMO2 HS-enriched peaks associated genes: SUMO2 peaks with over 4-fold more signal in HS compared to control ChIP-seq
	K562 SUMO2 HS-depleted peaks associated genes: SUMO2 peaks with over 4-fold more signal in control compared to HS ChIP-seq
	Gene Ontology (GO) biological processes enrichment related to Figure 7B. Done in DAVID v 6.7
	VCaP Pol2 HS-induced in siNON and siUBE2I: FDR<0.01, fold change>2 in both siNON and siUBE2I treated cells
	VCaP Pol2 HS-induced only in siUBE2I: FDR<0.01, fold change>2 only in siUBE2I treated cells
	VCaP Pol2 HS-repressed in siNON: FDR<0.01, fold change
	VCaP Pol2 HS-repressed in both siNON and siUBE2I: FDR<0.01, fold change

## Sheet: K562 GROseq HS-induced
Category	Term	Term2	Count	%	PValue	Genes	List Total	Pop Hits	Pop Total	Fold Enrichment	Bonferroni	Benjamini	FDR
GOTERM_BP_ALL	GO:0006986	response to unfolded protein	21	3.36538	1.71822e-14	HSP90AB1, HSPA1A, HSPA1B, EDEM3, SERPINH1, HSPA1L, HSPH1, DNAJA1, HSPA4L, HSPA6, HSPB2, HSPA7, HSPB1, DNAJB2, CREB3L4, HSPA4, HSPE1, DNAJB1, HSPD1, DNAJB4, PPP1R15A, DNAJB6, HSPA8	432	71	14116	9.66471	4.17821e-11	4.17821e-11	3.02536e-11
GOTERM_BP_ALL	GO:0051789	response to protein stimulus	23	3.6859	9.63236e-13	HSP90AB1, HSPA1A, EDEM3, HSPA1B, SERPINH1, HSPA1L, HSPH1, HSPA6, DNAJA1, HSPA7, HSPE1, HSPA4, CREB3L4, HSPA8, KLF10, ID2, HSPB2, HSPA4L, HSPB1, DNAJB2, HSPD1, DNAJB1, DNAJB4, PPP1R15A, DNAJB6	432	107	14116	7.0238	2.33872e-09	1.16936e-09	1.69359e-09
GOTERM_BP_ALL	GO:0010033	response to organic substance	58	9.29487	3.22552e-11	HSP90AB1, PGF, PTGS1, CUZD1, ASAH1, CASP6, HSPH1, APOE, CHRNA5, RARA, CREB3L4, ADCY10, SIK2, MYC, LTA, BCL10, ACTA1, CRYAB, LOC646626, SOCS1, CD83, KRT19, BTG2, SQLE, JUN, HSPB2, HSPB1, PPP1R15A, LCT, ME1, DHH, HMGCS1, HSPA1A, HSPA1B, EDEM3, HPRT1, SERPINH1, HSPA1L, ALDH1A2, DNAJA1, HSPA6, HSPA7, HSPA4, HSPE1, PIK3R3, NUDC, HSPA8, IL6, KLF10, EPHX1, SOD1, CDKN1A, ID2, DUSP1, HSPA4L, DNAJB2, DNAJB…	432	721	14116	2.62858	7.83156e-08	2.61052e-08	5.67124e-08
GOTERM_BP_ALL	GO:0009607	response to biotic stimulus	38	6.08974	5.91587e-10	HSP90AB1, MICA, ZC3HAV1, RSAD2, HSPA1A, EDEM3, HSPA1B, SERPINH1, APOBEC3F, IFI35, LEAP2, ISG20, HSPA1L, CFP, HSPH1, PRRT1, DNAJA1, HSPA6, HSPA7, HSPA4, HSPE1, CREB3L4, LTA, HSPA8, BCL10, IL6, BST2, LOC646626, SOCS1, STAT2, JUN, BNIP3L, HSPA4L, HSPB2, HSPB1, DNAJB2, DNAJB1, HSPD1, DNAJB4, PPP1R15A, DNAJB6	432	384	14116	3.23356	1.43637e-06	3.59093e-07	1.04015e-06
GOTERM_BP_ALL	GO:0042221	response to chemical stimulus	76	12.1795	2.32696e-08	HSP90AB1, SRP14, MICB, TAS2R5, PGF, PTGS1, SLC7A8, CUZD1, ASAH1, CITED2, CCRL2, HSPH1, TOP1, CASP6, ALAS2, PLOD1, APOE, CPOX, CCR10, CHRNA5, RARA, CREB3L4, ADCY10, MYC, SIK2, LTA, SUOX, BCL10, C5AR1, ACTA1, CRYAB, LOC646626, SOCS1, CD83, KRT19, BTG2, SQLE, PRDX6, JUN, HSPB2, HSPB1, PPP1R15A, LCT, ME1, DHH, HMGCS1, EGLN3, HSPA1A, HSPA1B, EDEM3, HPRT1, SERPINH1, HSPA1L, ALDH1A2, DNAJA1, HSPA6, HSPA…	432	1281	14116	1.93862	5.6497e-05	9.41638e-06	4.09135e-05
GOTERM_BP_ALL	GO:0006457	protein folding	23	3.6859	2.25292e-08	HSP90AB1, TCP1, CRYAB, LMAN2L, FKBP4, CCT6A, ST13, ERO1LB, CCT4, PPID, BAG3, BAG2, DNAJA1, HSPA4L, DNAJB2, HSPE1, DNAJB1, HSPD1, DNAJB4, AHSA1, DNAJB6, HSPA8, FKBPL	432	177	14116	4.24602	5.46994e-05	1.09401e-05	3.96118e-05
GOTERM_BP_ALL	GO:0008219	cell death	47	7.53205	1.57573e-06	ITGB3BP, BID, IER3, TRAF2, MICB, MICA, HTATIP2, APH1B, EGLN3, HPRT1, TOP1, CASP6, DYNLL1, TPP1, BAG3, BAG2, TGM2, ZC3H12A, HSPE1, MYC, MAGEH1, DEDD2, LTA, CIB1, PHLDA1, PTPN6, BCL10, IL6, BCL2L15, PTGER3, AIFM2, LOC646626, LGALS1, TNFSF9, SOD1, TAX1BP1, BCAP31, FXR1, WDR92, JMJD6, JUN, BNIP3L, UBC, HSPB1, UBB, HSPD1, GADD45B, PPP1R15A	432	719	14116	2.13598	0.00381857	0.000546405	0.00277048
GOTERM_BP_ALL	GO:0016265	death	47	7.53205	1.9184e-06	ITGB3BP, BID, IER3, TRAF2, MICB, MICA, HTATIP2, APH1B, EGLN3, HPRT1, TOP1, CASP6, DYNLL1, TPP1, BAG3, BAG2, TGM2, ZC3H12A, HSPE1, MYC, MAGEH1, DEDD2, LTA, CIB1, PHLDA1, PTPN6, BCL10, IL6, BCL2L15, PTGER3, AIFM2, LOC646626, LGALS1, TNFSF9, SOD1, TAX1BP1, BCAP31, FXR1, WDR92, JMJD6, JUN, BNIP3L, UBC, HSPB1, UBB, HSPD1, GADD45B, PPP1R15A	432	724	14116	2.12123	0.00464704	0.000582065	0.00337295
GOTERM_BP_ALL	GO:0012501	programmed cell death	41	6.57051	4.59273e-06	ITGB3BP, BID, IER3, TRAF2, HTATIP2, APH1B, EGLN3, TOP1, CASP6, DYNLL1, BAG3, BAG2, TGM2, ZC3H12A, HSPE1, MYC, MAGEH1, DEDD2, LTA, CIB1, PHLDA1, PTPN6, BCL10, IL6, BCL2L15, AIFM2, LOC646626, LGALS1, TNFSF9, SOD1, TAX1BP1, BCAP31, FXR1, WDR92, JMJD6, JUN, BNIP3L, UBC, HSPD1, UBB, GADD45B, PPP1R15A	432	611	14116	2.19266	0.0110892	0.00123825	0.00807482
GOTERM_BP_ALL	GO:0006915	apoptosis	39	6.25	1.82536e-05	ITGB3BP, BID, IER3, TRAF2, HTATIP2, APH1B, EGLN3, CASP6, DYNLL1, BAG3, BAG2, ZC3H12A, HSPE1, MYC, MAGEH1, DEDD2, LTA, CIB1, PHLDA1, PTPN6, BCL10, IL6, BCL2L15, AIFM2, LOC646626, LGALS1, TNFSF9, SOD1, TAX1BP1, BCAP31, FXR1, WDR92, JMJD6, JUN, BNIP3L, UBC, HSPD1, UBB, GADD45B, PPP1R15A	432	602	14116	2.11688	0.0433523	0.00442221	0.0320893
GOTERM_BP_ALL	GO:0009408	response to heat	10	1.60256	4.49669e-05	HSPA1L, CASP6, MICB, MICA, CRYAB, HSPB2, HSPB1, HSPA4, DNAJB4, SOD1	432	56	14116	5.83499	0.103433	0.00987655	0.0790331
GOTERM_BP_ALL	GO:0043066	negative regulation of apoptosis	26	4.16667	9.01034e-05	IER3, HTATIP2, PAFAH2, HSPA1A, HSPA1B, CITED2, APOE, BAG3, TGM2, BCL6, MYC, BCL10, IL6, SPHK2, CRYAB, LOC646626, SOD1, FURIN, TAX1BP1, CDKN1A, NOTCH1, BTG2, BNIP3L, UBC, HSPB1, UBB, MAPK8IP1, HSPD1	432	354	14116	2.39993	0.196502	0.0180666	0.158305
GOTERM_BP_ALL	GO:0060548	negative regulation of cell death	26	4.16667	0.000117081	IER3, HTATIP2, PAFAH2, HSPA1A, HSPA1B, CITED2, APOE, BAG3, TGM2, BCL6, MYC, BCL10, IL6, SPHK2, CRYAB, LOC646626, SOD1, FURIN, TAX1BP1, CDKN1A, NOTCH1, BTG2, BNIP3L, UBC, HSPB1, UBB, MAPK8IP1, HSPD1	432	360	14116	2.35993	0.24745	0.0201015	0.205656
GOTERM_BP_ALL	GO:0043069	negative regulation of programmed cell death	26	4.16667	0.000112505	IER3, HTATIP2, PAFAH2, HSPA1A, HSPA1B, CITED2, APOE, BAG3, TGM2, BCL6, MYC, BCL10, IL6, SPHK2, CRYAB, LOC646626, SOD1, FURIN, TAX1BP1, CDKN1A, NOTCH1, BTG2, BNIP3L, UBC, HSPB1, UBB, MAPK8IP1, HSPD1	432	359	14116	2.3665	0.239042	0.0207944	0.197627
GOTERM_BP_ALL	GO:0009628	response to abiotic stimulus	26	4.16667	0.000164354	MICB, MICA, RRH, HSPA1L, CASP6, SLC2A1, RNF168, HSPA4, MYC, LTA, TUBB3, FKBPL, GUCA1B, UNC119, NES, FECH, ACTA1, CRYAB, SOD1, CDKN1A, DUSP1, BTG2, JUN, HSPB2, HSPB1, DNAJB4	432	368	14116	2.30863	0.329066	0.0262548	0.288581
GOTERM_BP_ALL	GO:0006916	anti-apoptosis	18	2.88462	0.000198073	IER3, HTATIP2, SPHK2, PAFAH2, CRYAB, HSPA1A, HSPA1B, SOD1, TAX1BP1, CITED2, APOE, BAG3, BNIP3L, UBC, TGM2, HSPB1, UBB, MAPK8IP1, MYC	432	206	14116	2.85518	0.381816	0.0296132	0.347689
GOTERM_BP_ALL	GO:0042981	regulation of apoptosis	44	7.05128	0.000242383	ITGB3BP, BID, IER3, TRAF2, HTATIP2, PAFAH2, APH1B, HSPA1A, HSPA1B, CITED2, ACVR1B, CASP6, DYNLL1, APOE, BAG3, TGM2, BCL6, HSPE1, MYC, DEDD2, LTA, PHLDA1, BCL10, IL6, AIFM2, SPHK2, CRYAB, LOC646626, LGALS1, KLF10, SOD1, FURIN, TAX1BP1, CDKN1A, NOTCH1, BTG2, HIPK1, DUSP1, JUN, BNIP3L, UBC, HSPB1, HSPD1, MAPK8IP1, UBB, DNAJB6	432	804	14116	1.78823	0.444884	0.0340297	0.425312
GOTERM_BP_ALL	GO:0043065	positive regulation of apoptosis	28	4.48718	0.000328203	ITGB3BP, BID, TRAF2, HTATIP2, APH1B, CASP6, ACVR1B, DYNLL1, APOE, TGM2, BCL6, MYC, LTA, DEDD2, PHLDA1, BCL10, AIFM2, KLF10, LOC646626, SOD1, CDKN1A, NOTCH1, DUSP1, HIPK1, JUN, BNIP3L, UBC, HSPD1, UBB	432	430	14116	2.12773	0.549324	0.0390667	0.575491
GOTERM_BP_ALL	GO:0043067	regulation of programmed cell death	44	7.05128	0.000296682	ITGB3BP, BID, IER3, TRAF2, HTATIP2, PAFAH2, APH1B, HSPA1A, HSPA1B, CITED2, ACVR1B, CASP6, DYNLL1, APOE, BAG3, TGM2, BCL6, HSPE1, MYC, DEDD2, LTA, PHLDA1, BCL10, IL6, AIFM2, SPHK2, CRYAB, LOC646626, LGALS1, KLF10, SOD1, FURIN, TAX1BP1, CDKN1A, NOTCH1, BTG2, HIPK1, DUSP1, JUN, BNIP3L, UBC, HSPB1, HSPD1, MAPK8IP1, UBB, DNAJB6	432	812	14116	1.77062	0.513467	0.0392346	0.520357
GOTERM_BP_ALL	GO:0010941	regulation of cell death	44	7.05128	0.000325399	ITGB3BP, BID, IER3, TRAF2, HTATIP2, PAFAH2, APH1B, HSPA1A, HSPA1B, CITED2, ACVR1B, CASP6, DYNLL1, APOE, BAG3, TGM2, BCL6, HSPE1, MYC, DEDD2, LTA, PHLDA1, BCL10, IL6, AIFM2, SPHK2, CRYAB, LOC646626, LGALS1, KLF10, SOD1, FURIN, TAX1BP1, CDKN1A, NOTCH1, BTG2, HIPK1, DUSP1, JUN, BNIP3L, UBC, HSPB1, HSPD1, MAPK8IP1, UBB, DNAJB6	432	815	14116	1.7641	0.546245	0.0407364	0.570589
GOTERM_BP_ALL	GO:0043068	positive regulation of programmed cell death	28	4.48718	0.000372791	ITGB3BP, BID, TRAF2, HTATIP2, APH1B, CASP6, ACVR1B, DYNLL1, APOE, TGM2, BCL6, MYC, LTA, DEDD2, PHLDA1, BCL10, AIFM2, KLF10, LOC646626, SOD1, CDKN1A, NOTCH1, DUSP1, HIPK1, JUN, BNIP3L, UBC, HSPD1, UBB	432	433	14116	2.11299	0.595582	0.0421938	0.653434
GOTERM_BP_ALL	GO:0010942	positive regulation of cell death	28	4.48718	0.000396331	ITGB3BP, BID, TRAF2, HTATIP2, APH1B, CASP6, ACVR1B, DYNLL1, APOE, TGM2, BCL6, MYC, LTA, DEDD2, PHLDA1, BCL10, AIFM2, KLF10, LOC646626, SOD1, CDKN1A, NOTCH1, DUSP1, HIPK1, JUN, BNIP3L, UBC, HSPD1, UBB	432	435	14116	2.10328	0.618057	0.042806	0.69456
GOTERM_BP_ALL	GO:0009266	response to temperature stimulus	10	1.60256	0.000944516	HSPA1L, CASP6, MICB, MICA, CRYAB, HSPB2, HSPB1, HSPA4, DNAJB4, SOD1	432	83	14116	3.93686	0.899175	0.0911713	1.64774
GOTERM_BP_ALL	GO:0044267	cellular protein metabolic process	98	15.7051	0.00090945	LMAN2L, NAA16, MYLIP, CLK1, USP51, ERO1LB, PLOD1, CLK3, PLOD3, FBXO27, CUL9, PAN2, C5AR1, CSNK1G1, CRYAB, MYLK3, SOCS1, MYLK2, ST13, EIF2AK1, NEK8, PPME1, KEL, PPT2, UBAC1, GFM2, CACYBP, DNAJA1, DYRK4, HSPE1, DYRK3, RNF168, LIPT2, PTPN6, EPB42, EIF1AD, DUSP21, SUGT1, FURIN, CEL, CCT4, ST8SIA6, PPID, DNAJB2, HSPD1, DNAJB1, DNAJB4, AHSA1, DNAJB6, HSP90AB1, USPL1, RRH, PMVK, FES, FDXACB1, ACVR1B, P4…	432	2355	14116	1.35976	0.890206	0.0915814	1.58703
GOTERM_BP_ALL	GO:0030218	erythrocyte differentiation	7	1.12179	0.00183092	PKNOX1, ALAS2, ID2, EPB42, JMJD6, DYRK3, BCL6	432	43	14116	5.31934	0.988316	0.163043	3.1708
GOTERM_BP_ALL	GO:0018130	heterocycle biosynthetic process	8	1.28205	0.00204255	ALAS2, FECH, PCBD1, HMBS, CPOX, SPR, HPRT1, LIPT2	432	59	14116	4.43063	0.993018	0.173816	3.53112
GOTERM_BP_ALL	GO:0055114	oxidation reduction	34	5.44872	0.00227121	ALDH8A1, ME1, ACOX1, CYP3A5, HTATIP2, HSD17B13, PTGS1, EGLN3, ALDH1A2, ERO1LB, CBR1, PLOD1, P4HA2, IVD, P4HA1, CPOX, PLOD3, BDH2, SPR, KDM5A, HSD17B7, FTL, GPD1, SUOX, AIFM2, DHRS13, CRYZ, SOD1, TECR, DHDH, JMJD6, PRDX6, SQLE, AOC3	432	639	14116	1.73863	0.995997	0.184923	3.91902
GOTERM_BP_ALL	GO:0019538	protein metabolic process	110	17.6282	0.00341314	LMAN2L, NAA16, MYLIP, CLK1, USP51, CFP, ERO1LB, PLOD1, CLK3, PLOD3, FBXO27, CUL9, PAN2, C2CD3, C5AR1, CSNK1G1, CRYAB, MYLK3, SOCS1, MYLK2, ST13, EIF2AK1, NEK8, PPME1, KEL, PPT2, UBAC1, SERPINH1, GFM2, CACYBP, DNAJA1, DYRK4, RNF168, HSPE1, DYRK3, LIPT2, PTPN6, EPB42, EIF1AD, DUSP21, SUGT1, FURIN, CEL, CCT4, ST8SIA6, PPID, ADAM20, DNAJB2, DNAJB1, HSPD1, DNAJB4, AHSA1, DNAJB6, HSP90AB1, USPL1, RRH, …	432	2812	14116	1.27822	0.999752	0.256565	5.83427
GOTERM_BP_ALL	GO:0034101	erythrocyte homeostasis	7	1.12179	0.00360212	PKNOX1, ALAS2, ID2, EPB42, JMJD6, DYRK3, BCL6	432	49	14116	4.66799	0.999843	0.260757	6.14774
GOTERM_BP_ALL	GO:0008633	activation of pro-apoptotic gene products	5	0.801282	0.00405043	BID, TRAF2, DYNLL1, MYC, DEDD2	432	22	14116	7.42635	0.999947	0.279983	6.88742
GOTERM_BP_ALL	GO:0006950	response to stress	71	11.3782	0.00431583	HSP90AB1, MICB, MICA, PGF, PTGS1, APOBEC3F, CITED2, CFP, HSPH1, CASP6, ALAS2, PLOD1, APOE, SLC2A1, TICAM2, CREB3L4, CIB1, BCL10, PTGER3, C5AR1, CRYAB, LOC646626, SPDYA, CD83, DCLRE1B, EIF2AK1, BTG2, HIPK1, PRDX6, JUN, HSPB2, HSPB1, GADD45B, PPP1R15A, LCT, AOC3, ACHE, EGLN3, RSAD2, HSPA1A, HSPA1B, EDEM3, SERPINH1, LEAP2, HSPA1L, AVIL, DNAJA1, HSPA6, SCN9A, HSPA7, HSPA4, RNF168, BCL6, HSPE1, HSPA8,…	432	1685	14116	1.37685	0.999973	0.287345	7.32272
GOTERM_BP_ALL	GO:0006917	induction of apoptosis	20	3.20513	0.00449845	BID, ITGB3BP, BCL10, HTATIP2, AIFM2, KLF10, LOC646626, APH1B, CASP6, ACVR1B, CDKN1A, HIPK1, APOE, BNIP3L, UBC, TGM2, UBB, MYC, LTA, DEDD2, PHLDA1	432	320	14116	2.04225	0.999982	0.289716	7.62114
GOTERM_BP_ALL	GO:0012502	induction of programmed cell death	20	3.20513	0.00465246	BID, ITGB3BP, BCL10, HTATIP2, AIFM2, KLF10, LOC646626, APH1B, CASP6, ACVR1B, CDKN1A, HIPK1, APOE, BNIP3L, UBC, TGM2, UBB, MYC, LTA, DEDD2, PHLDA1	432	321	14116	2.03588	0.999988	0.290438	7.8721
GOTERM_BP_ALL	GO:0009615	response to virus	10	1.60256	0.0061303	IL6, MICA, BST2, ZC3HAV1, BNIP3L, RSAD2, APOBEC3F, IFI35, STAT2, ISG20	432	109	14116	2.99779	1	0.33948	10.2478
GOTERM_BP_ALL	GO:0050896	response to stimulus	131	20.9936	0.00598978	SRP14, MICB, MICA, ZC3HAV1, PGF, PTGS1, SLC7A8, APOBEC3F, CITED2, ISG20, CFP, TOP1, PLOD1, APOE, CPOX, SEMA7A, PRRT1, CCR10, SLC2A1, CHRNA5, RARA, CREB3L4, CIB1, BCL10, FECH, C5AR1, BST2, CRYAB, SOCS1, BCAP31, KRT19, EIF2AK1, DCLRE1B, JUN, HSPB2, HSPB1, ME1, ACHE, HMGCS1, NTAN1, HSPA1A, HSPA1B, SERPINH1, IFI35, LEAP2, HSPA1L, SCN9A, DNAJA1, RNF168, HSPE1, NUDC, PTPN6, KLF6, UNC119, MRPS26, KLF10,…	432	3502	14116	1.22231	1	0.340827	10.0244
GOTERM_BP_ALL	GO:0000079	regulation of cyclin-dependent protein kinase activity	7	1.12179	0.00585674	SPDYA, CDKN1C, CKS1B, CDKN1A, HEXIM2, CKS2, SERTAD1	432	54	14116	4.23577	0.999999	0.342605	9.81241
GOTERM_BP_ALL	GO:0032355	response to estradiol stimulus	7	1.12179	0.00585674	DHH, CASP6, ALDH1A2, DUSP1, CRYAB, SOCS1, RARA	432	54	14116	4.23577	0.999999	0.342605	9.81241
GOTERM_BP_ALL	GO:0009719	response to endogenous stimulus	23	3.6859	0.00674588	ME1, DHH, IL6, ACTA1, CRYAB, PGF, PTGS1, SOCS1, HMGCS1, CUZD1, HPRT1, CASP6, ALDH1A2, KRT19, CDKN1A, DUSP1, BTG2, RARA, ADCY10, PIK3R3, SIK2, LCT, NUDC	432	405	14116	1.85567	1	0.358647	11.2202
GOTERM_BP_ALL	GO:0008283	cell proliferation	24	3.84615	0.00803033	TUSC2, MIA, CKS1B, ACHE, BST2, SPHK2, PGF, KLF10, CUZD1, CLK1, FES, CSRP2, TNFSF9, HPRT1, FURIN, LGR4, ISG20, GFI1B, CKS2, AREG, HSPD1, CD79A, MYC, NUDC	432	436	14116	1.79867	1	0.402599	13.2173
GOTERM_BP_ALL	GO:0065009	regulation of molecular function	44	7.05128	0.00858525	PSMB10, HCRT, CKS1B, TRAF2, APH1B, HEXIM2, APOE, ARG2, TGM2, SPRED3, TBC1D7, BCL6, HSPE1, ADCY10, MYC, SERTAD1, RHEBL1, TBC1D2, GUCA1B, BCL10, IL6, C5AR1, PTGER3, SPHK2, FOXJ1, PCBD1, LOC646626, TAF7, STIM2, SOD1, TNNI3, FURIN, CDKN1C, SPDYA, CDKN1A, ID2, SYDE2, PSMD10, UBC, CKS2, HSPD1, MAPK8IP1, UBB, GADD45B, DNAJB6	432	969	14116	1.48374	1	0.415381	14.0669
GOTERM_BP_ALL	GO:0009725	response to hormone stimulus	21	3.36538	0.00909818	ME1, DHH, IL6, ACTA1, PGF, CRYAB, PTGS1, SOCS1, CUZD1, CASP6, ALDH1A2, KRT19, CDKN1A, DUSP1, BTG2, RARA, ADCY10, PIK3R3, SIK2, LCT, NUDC	432	367	14116	1.86974	1	0.425806	14.8453
GOTERM_BP_ALL	GO:0043123	positive regulation of I-kappaB kinase/NF-kappaB cascade	9	1.44231	0.00958965	BCL10, GPR89B, BST2, ATP2C1, LOC646626, LGALS1, TICAM2, TGM2, TMEM101, GPR89A, LTA	432	97	14116	3.03179	1	0.434833	15.5848
GOTERM_BP_ALL	GO:0048872	homeostasis of number of cells	9	1.44231	0.0114171	IL6, PKNOX1, ALAS2, ID2, EPB42, JMJD6, DYRK3, BCL6, SOD1	432	100	14116	2.94083	1	0.485117	18.282
GOTERM_BP_ALL	GO:0006783	heme biosynthetic process	4	0.641026	0.0139761	ALAS2, FECH, HMBS, CPOX	432	17	14116	7.68845	1	0.548296	21.9224
GOTERM_BP_ALL	GO:0043627	response to estrogen stimulus	9	1.44231	0.0150157	DHH, CASP6, ALDH1A2, KRT19, DUSP1, CRYAB, SOCS1, RARA, LCT	432	105	14116	2.80079	1	0.550032	23.3572
GOTERM_BP_ALL	GO:0044092	negative regulation of molecular function	19	3.04487	0.0143732	PSMB10, FOXJ1, TAF7, STIM2, TNNI3, CDKN1C, CDKN1A, HEXIM2, ID2, APOE, ARG2, PSMD10, UBC, SPRED3, UBB, MAPK8IP1, ADCY10, GADD45B, DNAJB6	432	334	14116	1.85881	1	0.550175	22.4734
GOTERM_BP_ALL	GO:0048545	response to steroid hormone stimulus	13	2.08333	0.0149517	DHH, IL6, ACTA1, CRYAB, PTGS1, SOCS1, ALDH1A2, CASP6, CDKN1A, KRT19, DUSP1, RARA, LCT	432	192	14116	2.21243	1	0.556394	23.2696
GOTERM_BP_ALL	GO:0043122	regulation of I-kappaB kinase/NF-kappaB cascade	9	1.44231	0.0166635	BCL10, GPR89B, BST2, ATP2C1, LOC646626, LGALS1, TICAM2, TGM2, TMEM101, GPR89A, LTA	432	107	14116	2.74844	1	0.580245	25.5806
GOTERM_BP_ALL	GO:0050790	regulation of catalytic activity	38	6.08974	0.0172719	PSMB10, HCRT, TRAF2, CKS1B, APH1B, HEXIM2, APOE, ARG2, TGM2, SPRED3, TBC1D7, HSPE1, BCL6, ADCY10, MYC, SERTAD1, TBC1D2, GUCA1B, PTGER3, C5AR1, SPHK2, FOXJ1, TAF7, SOD1, TNNI3, FURIN, CDKN1C, SPDYA, CDKN1A, SYDE2, PSMD10, UBC, CKS2, MAPK8IP1, HSPD1, UBB, GADD45B, DNAJB6	432	846	14116	1.46771	1	0.585758	26.386
GOTERM_BP_ALL	GO:0033673	negative regulation of kinase activity	8	1.28205	0.0200781	CDKN1C, CDKN1A, HEXIM2, APOE, TAF7, SPRED3, MAPK8IP1, GADD45B	432	90	14116	2.90453	1	0.633961	29.9957
GOTERM_BP_ALL	GO:0034728	nucleosome organization	8	1.28205	0.0235776	HIST1H2BA, HIST1H3J, NFE2, HIST1H2AA, HIST1H4B, TSPYL4, HIST3H3, NAP1L5, HIST1H4H	432	93	14116	2.81083	1	0.657956	34.2635
GOTERM_BP_ALL	GO:0006779	porphyrin biosynthetic process	4	0.641026	0.0219034	ALAS2, FECH, HMBS, CPOX	432	20	14116	6.53519	1	0.658857	32.2534
GOTERM_BP_ALL	GO:0051607	defense response to virus	4	0.641026	0.0219034	IL6, MICA, BNIP3L, RSAD2	432	20	14116	6.53519	1	0.658857	32.2534
GOTERM_BP_ALL	GO:0033014	tetrapyrrole biosynthetic process	4	0.641026	0.0219034	ALAS2, FECH, HMBS, CPOX	432	20	14116	6.53519	1	0.658857	32.2534
GOTERM_BP_ALL	GO:0008299	isoprenoid biosynthetic process	4	0.641026	0.0219034	ALDH8A1, ALDH1A2, HMGCS1, DOLK	432	20	14116	6.53519	1	0.658857	32.2534
GOTERM_BP_ALL	GO:0055072	iron ion homeostasis	5	0.801282	0.0233515	ALAS2, EPB42, SOD1, MYC, FTL	432	36	14116	4.53832	1	0.661236	33.9954
GOTERM_BP_ALL	GO:0051241	negative regulation of multicellular organismal process	11	1.76282	0.0290536	CD83, HCRT, IL6, ACHE, NOTCH1, APOE, ARG2, RARA, BCL6, SOD1, FURIN	432	164	14116	2.19168	1	0.661981	40.4527
GOTERM_BP_ALL	GO:0010647	positive regulation of cell communication	18	2.88462	0.0245317	FGF18, BCL10, HCRT, IL6, BST2, LOC646626, LGALS1, FURIN, CITED2, CDKN1C, ACVR1B, GPR89B, ATP2C1, UBC, TICAM2, TGM2, TMEM101, UBB, GPR89A, LTA	432	329	14116	1.78774	1	0.665951	35.3838
GOTERM_BP_ALL	GO:0043086	negative regulation of catalytic activity	16	2.5641	0.0232379	PSMB10, TAF7, TNNI3, CDKN1C, CDKN1A, HEXIM2, APOE, PSMD10, ARG2, UBC, SPRED3, UBB, MAPK8IP1, ADCY10, GADD45B, DNAJB6	432	277	14116	1.88742	1	0.666408	33.8603
GOTERM_BP_ALL	GO:0042325	regulation of phosphorylation	23	3.6859	0.0289714	HCRT, CKS1B, BCL10, TRAF2, IL6, C5AR1, SPHK2, LOC646626, TAF7, SOCS1, SOD1, SPDYA, CDKN1C, CDKN1A, HEXIM2, DYNLL1, APOE, JUN, CKS2, SPRED3, MAPK8IP1, ADCY10, GADD45B, SERTAD1	432	466	14116	1.61276	1	0.666522	40.364
GOTERM_BP_ALL	GO:0042168	heme metabolic process	4	0.641026	0.0282942	ALAS2, FECH, HMBS, CPOX	432	22	14116	5.94108	1	0.669178	39.6285
GOTERM_BP_ALL	GO:0045767	regulation of anti-apoptosis	5	0.801282	0.0279108	CDKN1A, IL6, DUSP1, BTG2, RARA	432	38	14116	4.29946	1	0.669968	39.2083
GOTERM_BP_ALL	GO:0002902	regulation of B cell apoptosis	3	0.480769	0.0230521	BCL10, LOC646626, BCL6, MYC	432	8	14116	12.2535	1	0.670542	33.6387
GOTERM_BP_ALL	GO:0051251	positive regulation of lymphocyte activation	8	1.28205	0.0288671	TRAF2, CD83, BCL10, CDKN1A, IL6, LOC646626, RARA, BCL6, HSPD1	432	97	14116	2.69492	1	0.670857	40.2513
GOTERM_BP_ALL	GO:0008152	metabolic process	254	40.7051	0.0306609	ALDH8A1, ITGB3BP, CYP3A5, PTGS1, NAA16, MYLIP, CLK1, HSD17B7P2, USP51, ISG20, CITED2, CFP, ERO1LB, PLOD1, CLK3, APOE, CUL9, PLOD3, INTS6, RARA, CREB3L4, LSM2, FTL, PAN2, C5AR1, PCBD1, CRYAB, MYLK3, MYLK2, DHDH, ST13, HES1, EIF2AK1, DCLRE1B, ATP2C1, JUN, NEK8, FBLL1, HSD17B13, KEL, HMGCS1, PPT2, HSPA1A, HSPA1B, SERPINH1, HSPA1L, SERINC4, HEXIM2, LYL1, ARG2, CACYBP, NKRF, GPD1, KLF6, SPHK2, EIF1AD,…	432	7647	14116	1.08535	1	0.67107	42.1624
GOTERM_BP_ALL	GO:0046148	pigment biosynthetic process	5	0.801282	0.0303752	ALAS2, FECH, HMBS, CPOX, HPRT1	432	39	14116	4.18922	1	0.67301	41.8619
GOTERM_BP_ALL	GO:0042542	response to hydrogen peroxide	6	0.961538	0.0276933	CASP6, DUSP1, PRDX6, CRYAB, JUN, SOD1	432	56	14116	3.50099	1	0.673013	38.9687
GOTERM_BP_ALL	GO:0051348	negative regulation of transferase activity	8	1.28205	0.0274759	CDKN1C, CDKN1A, HEXIM2, APOE, TAF7, SPRED3, MAPK8IP1, GADD45B	432	96	14116	2.72299	1	0.676132	38.7284
GOTERM_BP_ALL	GO:0051726	regulation of cell cycle	18	2.88462	0.0257661	CKS1B, MYLK2, ANLN, CITED2, SPDYA, CDKN1C, CDKN1A, HEXIM2, ID2, JUN, CUL9, CKS2, BCL6, GADD45B, MYC, LTA, HSPA8, SERTAD1	432	331	14116	1.77694	1	0.677544	36.8065
GOTERM_BP_ALL	GO:0006959	humoral immune response	7	1.12179	0.0335481	CFP, PSMB10, CD83, IL6, BST2, FOXJ1, LTA	432	79	14116	2.89534	1	0.678566	45.1176
GOTERM_BP_ALL	GO:0050863	regulation of T cell activation	9	1.44231	0.0268946	TRAF2, CD83, BCL10, IL6, FOXJ1, LOC646626, RARA, BCL6, HSPD1, SOD1	432	117	14116	2.51353	1	0.68059	38.0812
GOTERM_BP_ALL	GO:0051604	protein maturation	9	1.44231	0.0333719	CFP, C2CD3, APH1B, CUZD1, SCG5, HSPD1, SERPINH1, FURIN, MYC	432	122	14116	2.41052	1	0.681643	44.9414
GOTERM_BP_ALL	GO:0002682	regulation of immune system process	20	3.20513	0.0274597	BCL10, TRAF2, IL6, MICB, MICA, FOXJ1, KLF10, LOC646626, SOD1, APOBEC3F, CFP, CD83, ACVR1B, CDKN1A, ID2, HIST1H4B, JUN, RARA, BCL6, HSPD1, CD79A, HIST1H4H	432	385	14116	1.69745	1	0.682044	38.7105
GOTERM_BP_ALL	GO:0055066	di-, tri-valent inorganic cation homeostasis	14	2.24359	0.0321071	HCRT, C5AR1, PTGER3, EPB42, STIM2, SOD1, TNNI3, ALAS2, APOE, ATP2C1, CCR10, TGM2, MYC, FTL	432	239	14116	1.91407	1	0.682835	43.6609
GOTERM_BP_ALL	GO:0051707	response to other organism	16	2.5641	0.0330611	BCL10, IL6, MICA, BST2, ZC3HAV1, LOC646626, SOCS1, RSAD2, APOBEC3F, LEAP2, IFI35, ISG20, STAT2, CFP, JUN, BNIP3L, LTA	432	290	14116	1.80281	1	0.683271	44.6293
GOTERM_BP_ALL	GO:0048518	positive regulation of biological process	77	12.3397	0.0328198	HSP90AB1, ITGB3BP, FGF18, MICB, MICA, HTATIP2, PGF, PTGS1, NAA16, CITED2, CFP, GPR89B, CASP6, ACVR1B, DYNLL1, APOE, ADIG, TICAM2, RARA, TMEM101, CREB3L4, KDM5A, MYC, DEDD2, LTA, GPR89A, SERTAD1, BCL10, BST2, AIFM2, FOXJ1, PCBD1, LOC646626, STIM2, MYLK2, SPDYA, HES1, CD83, BTG2, HIPK1, ATP2C1, JUN, UBC, UBB, PSMB10, BID, TRAF2, HCRT, ACHE, APH1B, HPRT1, ALDH1A2, CDC42EP2, TGM2, RNF168, BCL6, CDC42…	432	2033	14116	1.2376	1	0.685722	44.3859
GOTERM_BP_ALL	GO:0000302	response to reactive oxygen species	7	1.12179	0.0268621	CASP6, DUSP1, PRDX6, APOE, CRYAB, JUN, SOD1	432	75	14116	3.04975	1	0.686477	38.0449
GOTERM_BP_ALL	GO:0002697	regulation of immune effector process	8	1.28205	0.0349061	TRAF2, BCL10, MICB, IL6, FOXJ1, LOC646626, BCL6, HSPD1, APOBEC3F	432	101	14116	2.58819	1	0.688315	46.4578
GOTERM_BP_ALL	GO:0045859	regulation of protein kinase activity	18	2.88462	0.0362282	HCRT, CKS1B, TRAF2, C5AR1, SPHK2, TAF7, SOD1, SPDYA, CDKN1C, CDKN1A, HEXIM2, APOE, CKS2, SPRED3, MAPK8IP1, ADCY10, GADD45B, SERTAD1	432	345	14116	1.70483	1	0.697175	47.733
GOTERM_BP_ALL	GO:0001568	blood vessel development	14	2.24359	0.0380657	FGF18, HTATIP2, SPHK2, PGF, TNNI3, CITED2, ZFP36L1, NOTCH1, PKNOX1, APOE, JMJD6, JUN, TGM2, ZC3H12A	432	245	14116	1.8672	1	0.701223	49.4576
GOTERM_BP_ALL	GO:0051186	cofactor metabolic process	12	1.92308	0.0371718	ME1, GPD1, CBR1, BAAT, ALAS2, FECH, PANK1, HMBS, CPOX, FTCD, SOD1, LIPT2	432	195	14116	2.01083	1	0.701855	48.6254
GOTERM_BP_ALL	GO:0051249	regulation of lymphocyte activation	10	1.60256	0.0377879	TRAF2, CD83, BCL10, CDKN1A, IL6, FOXJ1, LOC646626, RARA, BCL6, HSPD1, SOD1	432	148	14116	2.20783	1	0.703184	49.2004
GOTERM_BP_ALL	GO:0008610	lipid biosynthetic process	17	2.72436	0.039708	PTGES3, ALDH8A1, SPHK2, PTGS1, HMGCS1, LSS, PMVK, ACSS2, TECR, DOLK, ALDH1A2, SERINC4, ELOVL5, ST8SIA6, SQLE, MBOAT7, HSD17B7	432	323	14116	1.71979	1	0.712141	50.9536
GOTERM_BP_ALL	GO:0002696	positive regulation of leukocyte activation	8	1.28205	0.0435608	TRAF2, CD83, BCL10, CDKN1A, IL6, LOC646626, RARA, BCL6, HSPD1	432	106	14116	2.46611	1	0.71979	54.3006
GOTERM_BP_ALL	GO:0009314	response to radiation	12	1.92308	0.043321	GUCA1B, CASP6, UNC119, CDKN1A, NES, FECH, DUSP1, RRH, RNF168, MYC, TUBB3, FKBPL	432	200	14116	1.96056	1	0.721995	54.0988
GOTERM_BP_ALL	GO:0001944	vasculature development	14	2.24359	0.0447389	FGF18, HTATIP2, SPHK2, PGF, TNNI3, CITED2, ZFP36L1, NOTCH1, PKNOX1, APOE, JMJD6, JUN, TGM2, ZC3H12A	432	251	14116	1.82256	1	0.72534	55.2803
GOTERM_BP_ALL	GO:0006334	nucleosome assembly	7	1.12179	0.0433065	HIST1H2BA, HIST1H3J, HIST1H2AA, HIST1H4B, TSPYL4, HIST3H3, NAP1L5, HIST1H4H	432	84	14116	2.72299	1	0.726129	54.0866
GOTERM_BP_ALL	GO:0051174	regulation of phosphorus metabolic process	23	3.6859	0.043154	HCRT, CKS1B, BCL10, TRAF2, IL6, C5AR1, SPHK2, LOC646626, TAF7, SOCS1, SOD1, SPDYA, CDKN1C, CDKN1A, HEXIM2, DYNLL1, APOE, JUN, CKS2, SPRED3, MAPK8IP1, ADCY10, GADD45B, SERTAD1	432	485	14116	1.54958	1	0.729145	53.9577
GOTERM_BP_ALL	GO:0019220	regulation of phosphate metabolic process	23	3.6859	0.043154	HCRT, CKS1B, BCL10, TRAF2, IL6, C5AR1, SPHK2, LOC646626, TAF7, SOCS1, SOD1, SPDYA, CDKN1C, CDKN1A, HEXIM2, DYNLL1, APOE, JUN, CKS2, SPRED3, MAPK8IP1, ADCY10, GADD45B, SERTAD1	432	485	14116	1.54958	1	0.729145	53.9577
GOTERM_BP_ALL	GO:0050865	regulation of cell activation	11	1.76282	0.0423824	TRAF2, CD83, BCL10, CDKN1A, IL6, APOE, FOXJ1, LOC646626, RARA, BCL6, HSPD1, SOD1	432	175	14116	2.05392	1	0.731353	53.3005
GOTERM_BP_ALL	GO:0010243	response to organic nitrogen	6	0.961538	0.0429643	CASP6, CDKN1A, BTG2, PTGS1, HMGCS1, HPRT1	432	63	14116	3.11199	1	0.731889	53.7969
GOTERM_BP_ALL	GO:0042440	pigment metabolic process	5	0.801282	0.0477885	ALAS2, FECH, HMBS, CPOX, HPRT1	432	45	14116	3.63066	1	0.733145	57.7251
GOTERM_BP_ALL	GO:0042326	negative regulation of phosphorylation	5	0.801282	0.0477885	CDKN1C, CDKN1A, DYNLL1, JUN, SOCS1	432	45	14116	3.63066	1	0.733145	57.7251
GOTERM_BP_ALL	GO:0043549	regulation of kinase activity	18	2.88462	0.0473272	HCRT, CKS1B, TRAF2, C5AR1, SPHK2, TAF7, SOD1, SPDYA, CDKN1C, CDKN1A, HEXIM2, APOE, CKS2, SPRED3, MAPK8IP1, ADCY10, GADD45B, SERTAD1	432	357	14116	1.64753	1	0.73358	57.3636
GOTERM_BP_ALL	GO:0030005	cellular di-, tri-valent inorganic cation homeostasis	13	2.08333	0.0467357	HCRT, C5AR1, PTGER3, STIM2, SOD1, TNNI3, ALAS2, APOE, ATP2C1, CCR10, TGM2, MYC, FTL	432	227	14116	1.87131	1	0.737043	56.8957
GOTERM_BP_ALL	GO:0065008	regulation of biological quality	57	9.13462	0.0473088	ALDH8A1, PTGES3, PTGS1, SLC7A8, DFNB31, ACVR1B, ALAS2, TPP1, APOE, CCR10, GDF9, MYC, SERTAD1, DEDD2, FTL, C5AR1, PTGER3, ACTA1, CRYAB, STIM2, MYLK2, PRDX6, ATP2C1, JUN, UBC, UBB, BID, HCRT, DHH, ACHE, KEL, HSPA1L, ALDH1A2, CDC42EP2, TGM2, AVIL, SCG5, DYRK3, BCL6, CDC42EP4, CDC42EP3, GUCA1B, SEPW1, IL6, NFE2, EPB42, CSRP2, TNNI3, SOD1, FURIN, CEL, CDKN1A, PKNOX1, ID2, JMJD6, HSPD1, SPTAN1	432	1469	14116	1.26789	1	0.737414	57.3491
GOTERM_BP_ALL	GO:0001817	regulation of cytokine production	11	1.76282	0.0511792	TRAF2, CD83, BCL10, IL6, FOXJ1, LOC646626, TICAM2, RARA, BCL6, HSPD1, SOD1, FURIN	432	181	14116	1.98583	1	0.738858	60.2952
GOTERM_BP_ALL	GO:0070228	regulation of lymphocyte apoptosis	3	0.480769	0.0501447	BCL10, LOC646626, BCL6, MYC	432	12	14116	8.16898	1	0.738969	59.5271
GOTERM_BP_ALL	GO:0048821	erythrocyte development	3	0.480769	0.0501447	EPB42, JMJD6, BCL6	432	12	14116	8.16898	1	0.738969	59.5271
GOTERM_BP_ALL	GO:0046483	heterocycle metabolic process	17	2.72436	0.0509449	FECH, PCBD1, HMBS, DCK, FTCD, HPRT1, CMPK2, ALAS2, P4HA2, ATP2C1, NUDT9, P4HA1, HDC, CPOX, SPR, ADCY10, LIPT2	432	334	14116	1.66315	1	0.740915	60.1224
GOTERM_BP_ALL	GO:0006469	negative regulation of protein kinase activity	7	1.12179	0.0499333	CDKN1A, HEXIM2, APOE, TAF7, SPRED3, MAPK8IP1, GADD45B	432	87	14116	2.6291	1	0.741237	59.3684
GOTERM_BP_ALL	GO:0031497	chromatin assembly	7	1.12179	0.0499333	HIST1H2BA, HIST1H3J, HIST1H2AA, HIST1H4B, TSPYL4, HIST3H3, NAP1L5, HIST1H4H	432	87	14116	2.6291	1	0.741237	59.3684
GOTERM_BP_ALL	GO:0032269	negative regulation of cellular protein metabolic process	11	1.76282	0.049635	HSP90AB1, PSMB10, SRP14, EIF2AK1, JUN, PSMD10, TAF7, SOCS1, UBC, UBB, FURIN	432	180	14116	1.99686	1	0.742908	59.1435
GOTERM_BP_ALL	GO:0050867	positive regulation of cell activation	8	1.28205	0.0534926	TRAF2, CD83, BCL10, CDKN1A, IL6, LOC646626, RARA, BCL6, HSPD1	432	111	14116	2.35502	1	0.747441	61.9633
GOTERM_BP_ALL	GO:0002684	positive regulation of immune system process	13	2.08333	0.0611376	BCL10, TRAF2, MICB, IL6, MICA, FOXJ1, LOC646626, CFP, CD83, CDKN1A, BCL6, RARA, HSPD1, CD79A	432	238	14116	1.78482	1	0.748407	67.018
GOTERM_BP_ALL	GO:0048519	negative regulation of biological process	68	10.8974	0.0532744	HSP90AB1, IER3, SRP14, MICB, HTATIP2, PTGS1, APOBEC3F, CITED2, ACVR1B, GFI1B, DYNLL1, APOE, BAG3, RARA, GDF9, MYC, DEDD2, LTA, SERTAD1, BCL10, FOXJ1, CRYAB, LOC646626, SOCS1, STIM2, HES1, CD83, EIF2AK1, BTG2, JUN, UBC, HSPB1, UBB, PSMB10, HCRT, ACHE, PAFAH2, HSPA1A, HSPA1B, ALDH1A2, RGS10, TNRC6C, HEXIM2, HIST1H4B, ARG2, TGM2, AVIL, BCL6, HIST1H4H, NKRF, PTPN6, IL6, SPHK2, MAP1A, KLF10, TAF7, SOD…	432	1812	14116	1.22625	1	0.74958	61.8088
GOTERM_BP_ALL	GO:0010563	negative regulation of phosphorus metabolic process	5	0.801282	0.0581853	CDKN1C, CDKN1A, DYNLL1, JUN, SOCS1	432	48	14116	3.40374	1	0.749976	65.1462
GOTERM_BP_ALL	GO:0045936	negative regulation of phosphate metabolic process	5	0.801282	0.0581853	CDKN1C, CDKN1A, DYNLL1, JUN, SOCS1	432	48	14116	3.40374	1	0.749976	65.1462
GOTERM_BP_ALL	GO:0051248	negative regulation of protein metabolic process	11	1.76282	0.0611165	HSP90AB1, PSMB10, SRP14, EIF2AK1, JUN, PSMD10, TAF7, SOCS1, UBC, UBB, FURIN	432	187	14116	1.92211	1	0.75142	67.005
GOTERM_BP_ALL	GO:0055080	cation homeostasis	15	2.40385	0.0562761	HCRT, C5AR1, PTGER3, EPB42, SLC7A8, STIM2, TNNI3, SOD1, ALAS2, APOE, ATP2C1, CCR10, TGM2, MYC, FTL	432	286	14116	1.71377	1	0.751525	63.8828
GOTERM_BP_ALL	GO:0009057	macromolecule catabolic process	33	5.28846	0.055224	PSMB10, USPL1, APH1B, HSPA1A, EDEM3, MYLIP, HSPA1B, UBAC1, USP51, ISG20, ZFP36L1, APOE, TPP1, CUL9, FBXO27, CACYBP, RNF168, FBXL14, MYC, DEDD2, PAN2, UBL7, OVGP1, SOCS1, HERC4, UBE2H, SOD1, SUGT1, PSMD10, ATG4A, UBC, FBXL22, LYG1, UBB	432	781	14116	1.38067	1	0.751725	63.1683
GOTERM_BP_ALL	GO:0009892	negative regulation of metabolic process	33	5.28846	0.0546821	HSP90AB1, PSMB10, HCRT, SRP14, CITED2, GFI1B, TNRC6C, HEXIM2, DYNLL1, APOE, BCL6, MYC, DEDD2, NKRF, IL6, FOXJ1, KLF10, SOCS1, TAF7, SOD1, FURIN, SIRT3, CDKN1C, HES1, CDKN1A, EIF2AK1, ID2, JUN, PSMD10, BNIP3L, UBC, UBB, DNAJB6	432	780	14116	1.38244	1	0.751727	62.7951
GOTERM_BP_ALL	GO:0009987	cellular process	337	54.0064	0.0607054	ALDH8A1, ITGB3BP, SEC31B, SYT5, PGF, PTGS1, NAA16, MYLIP, CLK1, USP51, CITED2, ISG20, HEMGN, ERO1LB, PLOD1, CLK3, APOE, CUL9, PLOD3, SEMA7A, CCR10, INTS6, CHRNA5, RARA, GDF9, CREB3L4, STAM, LSM2, IZUMO1, FTL, PAN2, BCL2L15, C5AR1, CRYAB, PCBD1, MYLK3, MYLK2, WDR92, ST13, HES1, KRT19, EIF2AK1, DCLRE1B, ATP2C1, CATSPER3, JUN, NEK8, FBLL1, SLC30A10, ITGA2B, KEL, HMGCS1, PPT2, HSPA1A, HSPA1B, SERPINH…	432	10541	14116	1.04466	1	0.75217	66.7501
GOTERM_BP_ALL	GO:0033013	tetrapyrrole metabolic process	4	0.641026	0.0574732	ALAS2, FECH, HMBS, CPOX	432	29	14116	4.50702	1	0.75224	64.6799
GOTERM_BP_ALL	GO:0006778	porphyrin metabolic process	4	0.641026	0.0574732	ALAS2, FECH, HMBS, CPOX	432	29	14116	4.50702	1	0.75224	64.6799
GOTERM_BP_ALL	GO:0065004	protein-DNA complex assembly	7	1.12179	0.0596875	HIST1H2BA, HIST1H3J, HIST1H2AA, HIST1H4B, TSPYL4, HIST3H3, NAP1L5, HIST1H4H	432	91	14116	2.51353	1	0.752541	66.1108
GOTERM_BP_ALL	GO:0030511	positive regulation of transforming growth factor beta receptor signaling pathway	3	0.480769	0.0580921	CDKN1C, FURIN, CITED2	432	13	14116	7.5406	1	0.752715	65.0855
GOTERM_BP_ALL	GO:0045768	positive regulation of anti-apoptosis	4	0.641026	0.062467	CDKN1A, IL6, DUSP1, BTG2	432	30	14116	4.35679	1	0.752993	67.8296
GOTERM_BP_ALL	GO:0051338	regulation of transferase activity	18	2.88462	0.0630946	HCRT, CKS1B, TRAF2, C5AR1, SPHK2, TAF7, SOD1, SPDYA, CDKN1C, CDKN1A, HEXIM2, APOE, CKS2, SPRED3, MAPK8IP1, ADCY10, GADD45B, SERTAD1	432	372	14116	1.58109	1	0.75349	68.2062
GOTERM_BP_ALL	GO:0048514	blood vessel morphogenesis	12	1.92308	0.0593201	ZFP36L1, FGF18, NOTCH1, PKNOX1, HTATIP2, PGF, APOE, JUN, TGM2, ZC3H12A, TNNI3, CITED2	432	211	14116	1.85835	1	0.753584	65.8773
GOTERM_BP_ALL	GO:0001819	positive regulation of cytokine production	7	1.12179	0.05715	TRAF2, CD83, BCL10, IL6, LOC646626, RARA, HSPD1, SOD1	432	90	14116	2.54146	1	0.753604	64.4663
GOTERM_BP_ALL	GO:0048522	positive regulation of cellular process	69	11.0577	0.0561046	HSP90AB1, ITGB3BP, FGF18, HTATIP2, PGF, NAA16, CITED2, ACVR1B, CASP6, GPR89B, DYNLL1, APOE, ADIG, TICAM2, RARA, CREB3L4, TMEM101, KDM5A, MYC, DEDD2, LTA, SERTAD1, GPR89A, BCL10, BST2, AIFM2, PCBD1, LOC646626, MYLK2, SPDYA, HES1, CD83, HIPK1, ATP2C1, JUN, UBC, UBB, PSMB10, BID, TRAF2, HCRT, ACHE, APH1B, HPRT1, ALDH1A2, CDC42EP2, TGM2, RNF168, BCL6, CDC42EP4, FKBPL, PHLDA1, KLF6, IL6, NFE2, SPHK2, …	432	1847	14116	1.2207	1	0.753877	63.7672
GOTERM_BP_ALL	GO:0018193	peptidyl-amino acid modification	10	1.60256	0.0605655	ACVR1B, GALNT1, CLK3, P4HA2, P4HA1, JMJD6, TGM2, NAA16, CLK1, FES	432	162	14116	2.01703	1	0.75453	66.6629
GOTERM_BP_ALL	GO:0030099	myeloid cell differentiation	7	1.12179	0.0649611	PKNOX1, ALAS2, ID2, EPB42, JMJD6, DYRK3, BCL6	432	93	14116	2.45948	1	0.760821	69.3016
GOTERM_BP_ALL	GO:0045580	regulation of T cell differentiation	5	0.801282	0.069689	CD83, FOXJ1, RARA, BCL6, SOD1	432	51	14116	3.20352	1	0.768131	71.9193
GOTERM_BP_ALL	GO:0009967	positive regulation of signal transduction	15	2.40385	0.0692904	FGF18, BCL10, IL6, BST2, LOC646626, LGALS1, FURIN, CITED2, CDKN1C, ACVR1B, GPR89B, ATP2C1, TICAM2, TGM2, TMEM101, LTA, GPR89A	432	295	14116	1.66149	1	0.768951	71.707
GOTERM_BP_ALL	GO:0010740	positive regulation of protein kinase cascade	10	1.60256	0.070456	BCL10, GPR89B, IL6, BST2, ATP2C1, LOC646626, LGALS1, TICAM2, TGM2, TMEM101, GPR89A, LTA	432	167	14116	1.95664	1	0.769165	72.3236
GOTERM_BP_ALL	GO:0006879	cellular iron ion homeostasis	4	0.641026	0.067655	ALAS2, SOD1, MYC, FTL	432	31	14116	4.21625	1	0.769215	70.8201
GOTERM_BP_ALL	GO:0048661	positive regulation of smooth muscle cell proliferation	4	0.641026	0.067655	IL6, JUN, TGM2, FKBPL	432	31	14116	4.21625	1	0.769215	70.8201
GOTERM_BP_ALL	GO:0008637	apoptotic mitochondrial changes	4	0.641026	0.067655	BID, AIFM2, JUN, MYC	432	31	14116	4.21625	1	0.769215	70.8201
GOTERM_BP_ALL	GO:0006323	DNA packaging	8	1.28205	0.0671448	HIST1H2BA, HIST1H3J, HIST1H2AA, AIFM2, HIST1H4B, TSPYL4, HIST3H3, NAP1L5, HIST1H4H	432	117	14116	2.23425	1	0.769492	70.538
GOTERM_BP_ALL	GO:0019953	sexual reproduction	21	3.36538	0.0689008	ACOX1, DHH, OVGP1, FOXJ1, MSH4, CETN2, SOD1, BCAP31, OAZ3, NOTCH1, DYNLL1, RGS2, CATSPER3, DNAJA1, ADAM20, CREB3L4, BCL6, GDF9, IZUMO1, ADCY10, SPIN4	432	458	14116	1.49824	1	0.769828	71.498
GOTERM_BP_ALL	GO:0002694	regulation of leukocyte activation	10	1.60256	0.0684021	TRAF2, CD83, BCL10, CDKN1A, IL6, FOXJ1, LOC646626, RARA, BCL6, HSPD1, SOD1	432	166	14116	1.96843	1	0.77016	71.2285
GOTERM_BP_ALL	GO:0031347	regulation of defense response	9	1.44231	0.0718491	BCL10, MICB, IL6, MICA, APOE, LOC646626, TGM2, BCL6, HSPD1, APOBEC3F	432	143	14116	2.05653	1	0.770493	73.0439
GOTERM_BP_ALL	GO:0051240	positive regulation of multicellular organismal process	13	2.08333	0.0717051	BCL10, TRAF2, HCRT, IL6, LOC646626, PTGS1, MYLK2, SOD1, CD83, UBC, RARA, UBB, HSPD1, LTA	432	244	14116	1.74093	1	0.772544	72.9703
GOTERM_BP_ALL	GO:0044271	nitrogen compound biosynthetic process	16	2.5641	0.0739488	ME1, FECH, SPHK2, PCBD1, HMBS, AZIN1, HPRT1, CMPK2, ALAS2, PLOD1, ATP2C1, HDC, CPOX, ARG2, SPR, ADCY10	432	325	14116	1.60866	1	0.775137	74.0962
GOTERM_BP_ALL	GO:0043370	regulation of CD4-positive, alpha beta T cell differentiation	3	0.480769	0.0751562	CD83, RARA, BCL6	432	15	14116	6.53519	1	0.775461	74.6837
GOTERM_BP_ALL	GO:0002757	immune response-activating signal transduction	5	0.801282	0.0737645	BCL10, MICB, MICA, LOC646626, CD79A, HSPD1	432	52	14116	3.14192	1	0.776959	74.0054
GOTERM_BP_ALL	GO:0009991	response to extracellular stimulus	12	1.92308	0.0751082	ALDH1A2, SUOX, MICB, CDKN1A, NES, ACTA1, DUSP1, JUN, RARA, SOD1, LCT, LTA	432	220	14116	1.78232	1	0.777885	74.6605
GOTERM_BP_ALL	GO:0051188	cofactor biosynthetic process	7	1.12179	0.0763017	ME1, ALAS2, FECH, PANK1, HMBS, CPOX, LIPT2	432	97	14116	2.35806	1	0.778104	75.2294
GOTERM_BP_ALL	GO:0007605	sensory perception of sound	7	1.12179	0.0763017	DFNB31, SLC17A8, MYO1A, MARVELD2, MAP1A, SOD1, MYC	432	97	14116	2.35806	1	0.778104	75.2294
GOTERM_BP_ALL	GO:0010627	regulation of protein kinase cascade	13	2.08333	0.0796051	BCL10, IL6, BST2, LOC646626, LGALS1, SOCS1, MYLK2, GPR89B, ATP2C1, TGM2, TICAM2, TMEM101, MAPK8IP1, LTA, GPR89A	432	249	14116	1.70597	1	0.785076	76.7416
GOTERM_BP_ALL	GO:0045639	positive regulation of myeloid cell differentiation	4	0.641026	0.0785937	ACVR1B, ID2, KLF10, JUN	432	33	14116	3.96072	1	0.785755	76.2881
GOTERM_BP_ALL	GO:0044265	cellular macromolecule catabolic process	30	4.80769	0.0795671	PSMB10, USPL1, APH1B, HSPA1A, EDEM3, MYLIP, HSPA1B, UBAC1, USP51, ISG20, ZFP36L1, APOE, CUL9, FBXO27, CACYBP, RNF168, FBXL14, MYC, DEDD2, PAN2, UBL7, SOCS1, HERC4, UBE2H, SOD1, SUGT1, PSMD10, ATG4A, UBC, FBXL22, UBB	432	725	14116	1.35211	1	0.787439	76.7247
GOTERM_BP_ALL	GO:0050870	positive regulation of T cell activation	6	0.961538	0.0825174	TRAF2, CD83, BCL10, IL6, LOC646626, RARA, HSPD1	432	76	14116	2.57968	1	0.792413	78.0022
GOTERM_BP_ALL	GO:0008033	tRNA processing	6	0.961538	0.0825174	ADAT1, TYW3, FBLL1, FDXACB1, POP5, TSEN34	432	76	14116	2.57968	1	0.792413	78.0022
GOTERM_BP_ALL	GO:0030324	lung development	7	1.12179	0.0823668	HES1, ALDH1A2, FGF18, NOTCH1, JMJD6, ASAH1, C11ORF73	432	99	14116	2.31042	1	0.794251	77.9386
GOTERM_BP_ALL	GO:0002698	negative regulation of immune effector process	3	0.480769	0.0842111	MICB, FOXJ1, BCL6	432	16	14116	6.12674	1	0.796879	78.7053
GOTERM_BP_ALL	GO:0006458	'de novo' protein folding	3	0.480769	0.0842111	DNAJB1, HSPD1, HSPA8	432	16	14116	6.12674	1	0.796879	78.7053
GOTERM_BP_ALL	GO:0002822	regulation of adaptive immune response based on somatic recombination of immune receptors built from immunoglobulin superfamily domains	5	0.801282	0.086694	TRAF2, FOXJ1, RARA, BCL6, HSPD1	432	55	14116	2.97054	1	0.799545	79.6979
GOTERM_BP_ALL	GO:0050776	regulation of immune response	12	1.92308	0.0866372	BCL10, TRAF2, IL6, MICB, MICA, FOXJ1, LOC646626, APOBEC3F, CFP, BCL6, RARA, HSPD1, CD79A	432	226	14116	1.735	1	0.80168	79.6757
GOTERM_BP_ALL	GO:0048523	negative regulation of cellular process	61	9.77564	0.0903463	HSP90AB1, IER3, SRP14, HTATIP2, PTGS1, CITED2, ACVR1B, GFI1B, DYNLL1, APOE, BAG3, GDF9, MYC, DEDD2, SERTAD1, LTA, BCL10, FOXJ1, CRYAB, LOC646626, SOCS1, HES1, EIF2AK1, BTG2, JUN, UBC, HSPB1, UBB, PSMB10, HCRT, ACHE, PAFAH2, HSPA1A, HSPA1B, ALDH1A2, RGS10, HEXIM2, HIST1H4B, TGM2, AVIL, BCL6, HIST1H4H, NKRF, PTPN6, IL6, SPHK2, MAP1A, KLF10, TAF7, SOD1, FURIN, TAX1BP1, SIRT3, CDKN1C, NOTCH1, CDKN1A,…	432	1660	14116	1.20074	1	0.801921	81.0791
GOTERM_BP_ALL	GO:0044093	positive regulation of molecular function	25	4.00641	0.086134	PSMB10, TRAF2, HCRT, APH1B, APOE, TGM2, HSPE1, ADCY10, MYC, RHEBL1, BCL10, IL6, PTGER3, C5AR1, SPHK2, FOXJ1, LOC646626, STIM2, SOD1, SPDYA, SYDE2, PSMD10, UBC, HSPD1, UBB, GADD45B	432	586	14116	1.39402	1	0.802091	79.478
GOTERM_BP_ALL	GO:0009612	response to mechanical stimulus	5	0.801282	0.0912325	ACTA1, BTG2, JUN, MYC, LTA	432	56	14116	2.91749	1	0.802953	81.4005
GOTERM_BP_ALL	GO:0002764	immune response-regulating signal transduction	5	0.801282	0.0912325	BCL10, MICB, MICA, LOC646626, CD79A, HSPD1	432	56	14116	2.91749	1	0.802953	81.4005
GOTERM_BP_ALL	GO:0002819	regulation of adaptive immune response	5	0.801282	0.0912325	TRAF2, FOXJ1, RARA, BCL6, HSPD1	432	56	14116	2.91749	1	0.802953	81.4005
GOTERM_BP_ALL	GO:0030323	respiratory tube development	7	1.12179	0.0919521	HES1, ALDH1A2, FGF18, NOTCH1, JMJD6, ASAH1, C11ORF73	432	102	14116	2.24247	1	0.803362	81.6578
GOTERM_BP_ALL	GO:0048232	male gamete generation	15	2.40385	0.0903297	DHH, ACOX1, FOXJ1, MSH4, CETN2, SOD1, BCAP31, OAZ3, NOTCH1, RGS2, CATSPER3, DNAJA1, BCL6, CREB3L4, ADCY10	432	308	14116	1.59136	1	0.804121	81.073
GOTERM_BP_ALL	GO:0007283	spermatogenesis	15	2.40385	0.0903297	DHH, ACOX1, FOXJ1, MSH4, CETN2, SOD1, BCAP31, OAZ3, NOTCH1, RGS2, CATSPER3, DNAJA1, BCL6, CREB3L4, ADCY10	432	308	14116	1.59136	1	0.804121	81.073
GOTERM_BP_ALL	GO:0032803	regulation of low-density lipoprotein receptor catabolic process	2	0.320513	0.088836	APOE, FURIN	432	3	14116	21.784	1	0.805404	80.519
GOTERM_BP_ALL	GO:0019471	4-hydroxyproline metabolic process	2	0.320513	0.088836	P4HA2, P4HA1	432	3	14116	21.784	1	0.805404	80.519
GOTERM_BP_ALL	GO:0046629	gamma-delta T cell activation	2	0.320513	0.088836	MICB, MICA	432	3	14116	21.784	1	0.805404	80.519
GOTERM_BP_ALL	GO:0018401	peptidyl-proline hydroxylation to 4-hydroxy-L-proline	2	0.320513	0.088836	P4HA2, P4HA1	432	3	14116	21.784	1	0.805404	80.519
GOTERM_BP_ALL	GO:0045541	negative regulation of cholesterol biosynthetic process	2	0.320513	0.088836	APOE, SOD1	432	3	14116	21.784	1	0.805404	80.519
GOTERM_BP_ALL	GO:0016126	sterol biosynthetic process	4	0.641026	0.0902477	SQLE, HMGCS1, LSS, PMVK	432	35	14116	3.73439	1	0.806086	81.043
GOTERM_BP_ALL	GO:0030003	cellular cation homeostasis	13	2.08333	0.0898026	HCRT, C5AR1, PTGER3, STIM2, SOD1, TNNI3, ALAS2, APOE, ATP2C1, CCR10, TGM2, MYC, FTL	432	254	14116	1.67239	1	0.806716	80.8792
GOTERM_BP_ALL	GO:0006333	chromatin assembly or disassembly	8	1.28205	0.0941512	HIST1H2BA, HIST1H3J, NFE2, HIST1H2AA, HIST1H4B, TSPYL4, HIST3H3, NAP1L5, HIST1H4H	432	127	14116	2.05833	1	0.809056	82.4233
GOTERM_BP_ALL	GO:0050954	sensory perception of mechanical stimulus	7	1.12179	0.0952758	DFNB31, SLC17A8, MYO1A, MARVELD2, MAP1A, SOD1, MYC	432	103	14116	2.22069	1	0.810827	82.8031
GOTERM_BP_ALL	GO:0007276	gamete generation	18	2.88462	0.0979111	DHH, ACOX1, FOXJ1, MSH4, CETN2, SOD1, BCAP31, OAZ3, NOTCH1, DYNLL1, RGS2, CATSPER3, DNAJA1, CREB3L4, BCL6, GDF9, ADCY10, SPIN4	432	395	14116	1.48903	1	0.817672	83.6629
GOTERM_BP_ALL	GO:0051704	multi-organism process	28	4.48718	0.099632	MICB, MICA, HTATIP2, ZC3HAV1, PGF, FKBP4, RSAD2, APOBEC3F, LEAP2, IFI35, CITED2, ISG20, CFP, TOP1, LTA, HSPA8, PILRA, BCL10, IL6, OVGP1, BST2, LOC646626, SOCS1, SOD1, STAT2, KRT19, JUN, BNIP3L, HSPD1	432	681	14116	1.3435	1	0.821252	84.2023

## Sheet: K562 GROseq HS-repressed
Category	Term	Term2	Count	%	PValue	Genes	List Total	Pop Hits	Pop Total	Fold Enrichment	Bonferroni	Benjamini	FDR
GOTERM_BP_ALL	GO:0010467	gene expression	225	27.7435	1.26158e-17	RPP38, MRPL42, RPL13, LSM6, RPL15, RPL22L1, ZNF253, SART1, ZNF777, CRY2, RPLP0, ZNF772, WDR77, RPL10, SUPT5H, FOXO3B, FIZ1, ZNF391, ZNF641, ZNF45, RXRB, PTBP1, ZNF649, ZNF792, C10ORF2, ZNF234, RPS19, ZNF784, PIAS4, MNT, ZNF383, RPS13, RPS10, TGIF2, MYBBP1A, MCTS1, MTFMT, ZNF613, ZNF614, PUS1, ZNF77, ZNF76, PABPC4, ZNF511, TADA1, BOP1, ZNF227, ZNF226, ZNF225, RPS29, ZNF222, RPS20, BCOR, ZNF70, TCF…	632	2999	14116	1.67572	3.17792e-14	3.17792e-14	2.22747e-14
GOTERM_BP_ALL	GO:0009058	biosynthetic process	251	30.9494	1.87108e-16	MRPL42, B3GALT6, GBGT1, RPL13, RPL15, RNASEH1, RPL22L1, ZNF253, ZNF777, GOT1, CRY2, RPLP0, ZNF772, RPL10, SUPT5H, FOXO3B, GPT2, FIZ1, ZNF391, ZNF641, ZNF45, RXRB, LIG3, ZNF649, ZNF792, C10ORF2, RFC5, ZNF234, RPS19, ZNF784, PIAS4, DLD, MNT, ZNF383, RPS13, RPS10, TGIF2, MYBBP1A, MCTS1, MTFMT, ZNF613, ZNF614, ZNF77, ZNF76, DHFRL1, HUS1, PABPC4, ZNF511, TADA1, ZNF227, ZNF226, ZNF225, RPS29, ZNF222, R…	632	3542	14116	1.58278	5.5933e-13	1.39777e-13	3.88578e-13
GOTERM_BP_ALL	GO:0044249	cellular biosynthetic process	246	30.3329	1.78937e-16	MRPL42, B3GALT6, GBGT1, RPL13, RPL15, RNASEH1, RPL22L1, ZNF253, ZNF777, GOT1, CRY2, RPLP0, ZNF772, RPL10, SUPT5H, FOXO3B, FIZ1, ZNF391, ZNF641, ZNF45, RXRB, LIG3, ZNF649, ZNF792, C10ORF2, RFC5, ZNF234, RPS19, ZNF784, PIAS4, DLD, MNT, ZNF383, RPS13, RPS10, TGIF2, MYBBP1A, MCTS1, MTFMT, ZNF613, ZNF614, ZNF77, ZNF76, DHFRL1, HUS1, PABPC4, ZNF511, TADA1, ZNF227, ZNF226, ZNF225, RPS29, ZNF222, RPS20, …	632	3442	14116	1.59632	5.5933e-13	1.86406e-13	3.88578e-13
GOTERM_BP_ALL	GO:0008152	metabolic process	442	54.5006	1.71228e-16	GBGT1, RPL13, LSM6, RPL15, USE1, RPL22L1, ZNF253, SART1, ZNF777, PGP, RPLP0, ZNF772, WDR77, RPL10, ZNF391, PIK3CG, TYRO3, ZNF641, ZNF45, RXRB, PTBP1, LIG3, UBE2J1, ZNF649, ZNF792, C10ORF2, ZNF234, RPS19, ZNF784, MAPK6, ZNF383, RPS13, RPS10, TGIF2, MYBBP1A, MCTS1, ZNF613, ZNF614, NAGLU, PUS1, ZNF77, ZNF76, PABPC4, ZNF511, PPT1, ZNF227, SLC29A2, ZNF226, DUSP13, RPS29, ZNF225, ZNF222, RPS20, FAHD2B,…	632	7647	14116	1.291	5.5933e-13	2.79665e-13	3.88578e-13
GOTERM_BP_ALL	GO:0034645	cellular macromolecule biosynthetic process	210	25.894	9.49133e-16	MRPL42, B3GALT6, RPL13, RPL15, RNASEH1, RPL22L1, ZNF253, ZNF777, CRY2, RPLP0, ZNF772, RPL10, SUPT5H, FOXO3B, FIZ1, ZNF391, ZNF641, ZNF45, RXRB, LIG3, ZNF649, ZNF792, C10ORF2, RFC5, ZNF234, RPS19, ZNF784, PIAS4, MNT, ZNF383, RPS13, RPS10, TGIF2, MYBBP1A, MCTS1, MTFMT, ZNF613, ZNF614, ZNF77, ZNF76, HUS1, PABPC4, ZNF511, TADA1, ZNF227, ZNF226, RPS29, ZNF225, ZNF222, RPS20, BCOR, ZNF70, TCF25, RPS23,…	632	2812	14116	1.66801	2.51699e-12	4.19442e-13	1.76525e-12
GOTERM_BP_ALL	GO:0034641	cellular nitrogen compound metabolic process	255	31.4427	8.95088e-16	RPP38, LSM6, RNASEH1, ZNF253, SART1, DNASE1L1, ZNF777, GOT1, CRY2, DNAJB11, WDR77, ZNF772, FOXO3B, SUPT5H, FIZ1, ZNF391, ZNF641, ZNF45, RXRB, PTBP1, LIG3, ZNF649, ZNF792, C10ORF2, RFC5, ZNF234, PGLS, RPS19, ZNF784, PIAS4, DLD, MNT, ZNF383, TGIF2, MYBBP1A, MCTS1, MDH2, ZNF613, ZNF614, TALDO1, PUS1, ZNF77, ZNF76, DHFRL1, HUS1, PABPC4, ZNF511, TADA1, PPT1, BOP1, ZNF227, SLC29A2, ZNF226, ZNF225, ZNF2…	632	3670	14116	1.55192	2.23732e-12	4.4742e-13	1.56541e-12
GOTERM_BP_ALL	GO:0006807	nitrogen compound metabolic process	260	32.0592	1.29214e-15	RPP38, B3GALT6, LSM6, RNASEH1, ZNF253, SART1, DNASE1L1, ZNF777, GOT1, CRY2, DNAJB11, WDR77, ZNF772, FOXO3B, SUPT5H, FIZ1, ZNF391, ZNF641, ZNF45, RXRB, PTBP1, LIG3, ZNF649, ZNF792, C10ORF2, RFC5, ZNF234, PGLS, RPS19, ZNF784, PIAS4, DLD, MNT, ZNF383, TGIF2, MYBBP1A, MCTS1, MDH2, ZNF613, ZNF614, TALDO1, PUS1, ZNF77, ZNF76, DHFRL1, HUS1, PABPC4, ZNF511, TADA1, PPT1, BOP1, ZNF227, SLC29A2, ZNF226, ZNF…	632	3778	14116	1.53711	3.35598e-12	4.79394e-13	2.35367e-12
GOTERM_BP_ALL	GO:0044238	primary metabolic process	407	50.185	1.76311e-15	GBGT1, RPL13, LSM6, RPL15, USE1, RPL22L1, ZNF253, SART1, ZNF777, PGP, RPLP0, ZNF772, WDR77, RPL10, ZNF391, PIK3CG, TYRO3, ZNF641, ZNF45, RXRB, PTBP1, LIG3, UBE2J1, ZNF649, ZNF792, C10ORF2, ZNF234, RPS19, ZNF784, MAPK6, ZNF383, RPS13, RPS10, TGIF2, MYBBP1A, MCTS1, ZNF613, ZNF614, PUS1, ZNF77, ZNF76, PABPC4, ZNF511, PPT1, ZNF227, SLC29A2, ZNF226, DUSP13, RPS29, ZNF225, ZNF222, RPS20, ZNF70, RPS23, …	632	6923	14116	1.31309	4.47464e-12	5.5933e-13	3.13083e-12
GOTERM_BP_ALL	GO:0044237	cellular metabolic process	394	48.582	2.34751e-15	GBGT1, RPL13, LSM6, RPL15, RPL22L1, ZNF253, SART1, ZNF777, RPLP0, WDR77, ZNF772, RPL10, ZNF391, PIK3CG, TYRO3, ZNF641, ZNF45, RXRB, PTBP1, LIG3, UBE2J1, ZNF649, ZNF792, C10ORF2, ZNF234, RPS19, ZNF784, MAPK6, ZNF383, RPS13, RPS10, TGIF2, MYBBP1A, MCTS1, ZNF613, ZNF614, PUS1, ZNF77, ZNF76, PABPC4, ZNF511, PPT1, ZNF227, SLC29A2, ZNF226, ZNF225, RPS29, DUSP13, ZNF222, RPS20, ZNF70, RPS23, MGAT4B, GAR…	632	6636	14116	1.32612	5.87297e-12	5.87308e-13	4.11893e-12
GOTERM_BP_ALL	GO:0009059	macromolecule biosynthetic process	210	25.894	2.09772e-15	MRPL42, B3GALT6, RPL13, RPL15, RNASEH1, RPL22L1, ZNF253, ZNF777, CRY2, RPLP0, ZNF772, RPL10, SUPT5H, FOXO3B, FIZ1, ZNF391, ZNF641, ZNF45, RXRB, LIG3, ZNF649, ZNF792, C10ORF2, RFC5, ZNF234, RPS19, ZNF784, PIAS4, MNT, ZNF383, RPS13, RPS10, TGIF2, MYBBP1A, MCTS1, MTFMT, ZNF613, ZNF614, ZNF77, ZNF76, HUS1, PABPC4, ZNF511, TADA1, ZNF227, ZNF226, RPS29, ZNF225, ZNF222, RPS20, BCOR, ZNF70, TCF25, RPS23,…	632	2832	14116	1.65623	5.31364e-12	5.90417e-13	3.71925e-12
GOTERM_BP_ALL	GO:0006139	nucleobase, nucleoside, nucleotide and nucleic acid metabolic process	239	29.4698	5.49486e-15	RPP38, LSM6, RNASEH1, ZNF253, SART1, DNASE1L1, ZNF777, CRY2, DNAJB11, WDR77, ZNF772, SUPT5H, FOXO3B, FIZ1, ZNF391, ZNF641, ZNF45, RXRB, PTBP1, LIG3, ZNF649, ZNF792, C10ORF2, RFC5, ZNF234, PGLS, RPS19, ZNF784, PIAS4, MNT, ZNF383, TGIF2, MYBBP1A, MCTS1, MDH2, ZNF613, ZNF614, TALDO1, PUS1, ZNF77, ZNF76, DHFRL1, HUS1, PABPC4, ZNF511, PPT1, TADA1, BOP1, ZNF227, SLC29A2, ZNF226, ZNF225, ZNF222, FBXO6, …	632	3409	14116	1.56591	1.37036e-11	1.24578e-12	9.60343e-12
GOTERM_BP_ALL	GO:0044260	cellular macromolecule metabolic process	319	39.3342	1.22498e-12	RPP38, MRPL42, B3GALT6, RPL13, LSM6, RPL15, RNASEH1, LPAR2, DNAJB12, RPL22L1, ZNF253, SART1, DNASE1L1, ZNF777, CRY2, DNAJB11, RPLP0, WDR77, ZNF772, RPL10, FOXO3B, SUPT5H, FIZ1, ZNF391, PIK3CG, DBNL, TYRO3, ANAPC2, ZNF641, ZNF45, RXRB, PTBP1, UBE2J1, LIG3, ZNF649, ZNF792, C10ORF2, ZNF234, RFC5, RPS19, ZNF784, PIAS4, MAPK6, MNT, ZNF383, RPS13, RPS10, TGIF2, MYBBP1A, MCTS1, MTFMT, FBXL3, ZNF613, ZNF…	632	5214	14116	1.36651	3.08583e-09	2.57152e-10	2.16293e-09
GOTERM_BP_ALL	GO:0043170	macromolecule metabolic process	339	41.8002	7.10041e-12	RPP38, MRPL42, B3GALT6, RPL13, LSM6, RPL15, USE1, RNASEH1, LPAR2, DNAJB12, RPL22L1, ZNF253, SART1, DNASE1L1, ZNF777, CRY2, DNAJB11, RPLP0, WDR77, ZNF772, RPL10, FOXO3B, SUPT5H, FIZ1, ZNF391, PIK3CG, DBNL, ZNF641, ANAPC2, TYRO3, ZNF45, CAPNS1, RXRB, PTBP1, UBE2J1, LIG3, ZNF649, ZNF792, C10ORF2, ZNF234, RFC5, RPS19, ZNF784, PIAS4, MAPK6, DLD, MNT, RPS13, ZNF383, RPS10, TGIF2, MYBBP1A, MCTS1, MTFMT,…	632	5710	14116	1.32604	1.7886e-08	1.37585e-09	1.25367e-08
GOTERM_BP_ALL	GO:0006350	transcription	155	19.1122	8.65606e-11	MMS19, AKNA, ZNF582, JDP2, ZNF583, RBM15B, ZNF821, LMO4, ZNF253, ZNF181, ZNF777, CRY2, MIER2, ZNF300, ZNF772, MIER3, ZNF442, ZNF574, SUPT5H, FOXO3B, FIZ1, ZNF180, ZNF391, ZNF641, ZNF594, ZNF45, ZNF441, RXRB, ZNF649, ZNF792, C10ORF2, ZNF234, ZNF784, PIAS4, ZNF197, MNT, ZNF383, TGIF2, MYBBP1A, MCTS1, ZNF613, ZNF614, ZNF844, MEAF6, CAMTA2, EID3, ZNF841, ZNF77, ZNF76, SETD1A, ZNF511, KEAP1, TADA1, SR…	632	2101	14116	1.64778	2.18046e-07	1.55747e-08	1.52833e-07
GOTERM_BP_ALL	GO:0060255	regulation of macromolecule metabolic process	211	26.0173	1.54503e-09	ZNF253, ZNF777, CRY2, ZNF772, TIGD2, BCL7A, SUPT5H, FOXO3B, FIZ1, ZNF391, ANAPC2, ZNF641, DBNL, ZNF45, RXRB, UBE2J1, ZNF649, ZNF792, ZNF234, ZNF784, PIAS4, MNT, ZNF383, RPS13, TGIF2, LRCH4, MYBBP1A, MCTS1, ZNF613, SIVA1, ZNF614, ZNF77, ZNF76, HUS1, ZNF511, TADA1, JRK, ZNF227, ZNF226, ZNF225, ZNF222, FBXO5, BCOR, ZNF70, TCF25, ZBTB47, KLF9, S100A11, ZNF627, ZNF629, DLX1, ZNF217, CSRNP1, PPRC1, BAC…	632	3259	14116	1.44608	3.89193e-06	2.59463e-07	2.72795e-06
GOTERM_BP_ALL	GO:0045449	regulation of transcription	175	21.5783	5.21711e-09	MMS19, AKNA, ZNF582, JDP2, ZNF583, RBM15B, ZNF821, LMO4, ZNF253, ZNF181, ZNF777, RNF141, CRY2, MIER2, ZNF300, ZNF772, MIER3, ZNF442, TIGD2, ZNF574, BCL7A, SUPT5H, FOXO3B, FIZ1, ZNF180, ZNF391, ZNF641, ZNF594, ZNF45, ZNF441, RXRB, MTA1, ZNF649, ZNF792, ZNF234, ZNF784, PIAS4, ZNF197, MNT, RIPK2, ZNF383, TGIF2, LRCH4, MYBBP1A, MCTS1, ZNF613, SIVA1, ZNF614, ZNF844, MEAF6, CAMTA2, EID3, ZNF841, ZNF77,…	632	2601	14116	1.50277	1.31418e-05	8.21369e-07	9.21145e-06
GOTERM_BP_ALL	GO:0019222	regulation of metabolic process	226	27.8668	7.78875e-09	LPAR2, ZNF253, ZNF777, CRY2, ZNF772, TIGD2, BCL7A, SUPT5H, FOXO3B, FIZ1, ZNF391, ANAPC2, ZNF641, DBNL, ZNF45, RXRB, UBE2J1, ZNF649, ZNF792, ZNF234, ZNF784, PIAS4, MNT, ZNF383, RPS13, TGIF2, LRCH4, MYBBP1A, MCTS1, ZNF613, SIVA1, ZNF614, ZNF77, ZNF76, HUS1, ZNF511, TADA1, JRK, ZNF227, ZNF226, ZNF225, ZNF222, FBXO5, BCOR, ZNF70, TCF25, ZBTB47, KLF9, S100A11, ZNF627, ZNF629, DLX1, ZNF217, CSRNP1, PPR…	632	3621	14116	1.39404	1.96197e-05	1.15411e-06	1.3752e-05
GOTERM_BP_ALL	GO:0031323	regulation of cellular metabolic process	218	26.8804	8.76052e-09	LPAR2, ZNF253, ZNF777, CRY2, ZNF772, TIGD2, BCL7A, SUPT5H, FOXO3B, FIZ1, ZNF391, ANAPC2, ZNF641, DBNL, ZNF45, RXRB, ZNF649, ZNF792, ZNF234, ZNF784, PIAS4, MNT, ZNF383, RPS13, TGIF2, LRCH4, MYBBP1A, MCTS1, ZNF613, SIVA1, ZNF614, ZNF77, ZNF76, HUS1, ZNF511, TADA1, JRK, ZNF227, ZNF226, ZNF225, ZNF222, FBXO5, BCOR, ZNF70, TCF25, ZBTB47, KLF9, S100A11, ZNF627, ZNF629, DLX1, ZNF217, CSRNP1, PPRC1, BACH…	632	3464	14116	1.40564	2.20675e-05	1.16146e-06	1.54678e-05
GOTERM_BP_ALL	GO:0010556	regulation of macromolecule biosynthetic process	186	22.9346	8.35792e-09	MMS19, AKNA, ZNF582, JDP2, ZNF583, RBM15B, ZNF821, LMO4, ZNF253, EIF4EBP1, ZNF181, ZNF777, RNF141, CRY2, MIER2, ZNF300, WIBG, ZNF772, MIER3, ZNF442, TIGD2, ZNF574, FOXO3B, BCL7A, SUPT5H, FIZ1, ZNF180, ZNF391, ZNF641, ZNF594, IRS2, ZNF45, ZNF441, RXRB, MTA1, ZNF649, ZNF792, ZNF234, ZNF784, PIAS4, ZNF197, MNT, RIPK2, ZNF383, TGIF2, LRCH4, MYBBP1A, MCTS1, ZNF613, SIVA1, ZNF614, ZNF844, MEAF6, CAMTA2…	632	2830	14116	1.46798	2.10534e-05	1.16964e-06	1.47569e-05
GOTERM_BP_ALL	GO:0080090	regulation of primary metabolic process	209	25.7707	1.04851e-08	ZNF253, ZNF777, CRY2, ZNF772, TIGD2, BCL7A, SUPT5H, FOXO3B, FIZ1, ZNF391, ANAPC2, ZNF641, DBNL, ZNF45, RXRB, UBE2J1, ZNF649, ZNF792, ZNF234, ZNF784, PIAS4, MNT, ZNF383, RPS13, TGIF2, LRCH4, MYBBP1A, MCTS1, ZNF613, SIVA1, ZNF614, ZNF77, ZNF76, HUS1, ZNF511, TADA1, JRK, ZNF227, ZNF226, ZNF225, ZNF222, FBXO5, BCOR, ZNF70, TCF25, ZBTB47, KLF9, S100A11, ZNF627, ZNF629, DLX1, ZNF217, CSRNP1, PPRC1, BAC…	632	3291	14116	1.41845	2.64116e-05	1.3206e-06	1.85127e-05
GOTERM_BP_ALL	GO:0019219	regulation of nucleobase, nucleoside, nucleotide and nucleic acid metabolic process	184	22.688	1.54247e-08	MMS19, AKNA, ZNF582, JDP2, ZNF583, RBM15B, ZNF821, LMO4, ZNF253, ZNF181, ZNF777, RNF141, CRY2, MIER2, ZNF300, ZNF772, MIER3, ZNF442, TIGD2, ZNF574, FOXO3B, BCL7A, SUPT5H, FIZ1, ZNF180, ZNF391, ZNF641, ZNF594, ZNF45, ZNF441, RXRB, MTA1, ZNF649, ZNF792, ZNF234, ZNF784, PIAS4, ZNF197, MNT, RPS13, RIPK2, ZNF383, TGIF2, LRCH4, MYBBP1A, MCTS1, ZNF613, SIVA1, ZNF614, ZNF844, MEAF6, CAMTA2, EID3, ZNF841,…	632	2814	14116	1.46046	3.8854e-05	1.85022e-06	2.72341e-05
GOTERM_BP_ALL	GO:0010468	regulation of gene expression	186	22.9346	1.6953e-08	MMS19, AKNA, ZNF582, JDP2, ZNF583, RBM15B, ZNF821, LMO4, ZNF253, EIF4EBP1, ZNF777, ZNF181, RNF141, CRY2, MIER2, ZNF300, WIBG, ZNF772, MIER3, ZNF442, TIGD2, ZNF574, FOXO3B, BCL7A, SUPT5H, FIZ1, ZNF180, ZNF391, ZNF641, ZNF594, ZNF45, ZNF441, RXRB, MTA1, ZNF649, ZNF792, ZNF234, ZNF784, PIAS4, ZNF197, MNT, RPS13, RIPK2, ZNF383, TGIF2, LRCH4, MYBBP1A, MCTS1, ZNF613, SIVA1, ZNF614, ZNF844, MEAF6, CAMTA…	632	2856	14116	1.45462	4.27038e-05	1.94112e-06	2.99327e-05
GOTERM_BP_ALL	GO:0051171	regulation of nitrogen compound metabolic process	185	22.8113	1.82493e-08	MMS19, AKNA, ZNF582, JDP2, ZNF583, RBM15B, ZNF821, LMO4, ZNF253, ZNF777, ZNF181, RNF141, CRY2, MIER2, ZNF300, ZNF772, MIER3, ZNF442, TIGD2, ZNF574, FOXO3B, BCL7A, SUPT5H, FIZ1, ZNF180, ZNF391, ZNF641, ZNF594, ZNF45, ZNF441, RXRB, MTA1, ZNF649, ZNF792, ZNF234, ZNF784, PIAS4, ZNF197, MNT, RPS13, RIPK2, ZNF383, TGIF2, LRCH4, MYBBP1A, MCTS1, ZNF613, SIVA1, ZNF614, ZNF844, MEAF6, CAMTA2, EID3, ZNF841,…	632	2839	14116	1.45546	4.59688e-05	1.99869e-06	3.22213e-05
GOTERM_BP_ALL	GO:0031326	regulation of cellular biosynthetic process	190	23.4279	2.37846e-08	MMS19, AKNA, ZNF582, JDP2, ZNF583, RBM15B, ZNF821, LMO4, ZNF253, EIF4EBP1, ZNF777, ZNF181, RNF141, CRY2, MIER2, ZNF300, WIBG, ZNF772, MIER3, ZNF442, TIGD2, ZNF574, FOXO3B, BCL7A, SUPT5H, FIZ1, ZNF180, ZNF391, ZNF641, ZNF594, IRS2, ZNF45, ZNF441, RXRB, MTA1, ZNF649, ZNF792, ZNF234, ZNF784, PIAS4, ZNF197, MNT, RIPK2, ZNF383, TGIF2, LRCH4, MYBBP1A, MCTS1, ZNF613, SIVA1, ZNF614, ZNF844, MEAF6, CAMTA2…	632	2947	14116	1.44002	5.99116e-05	2.49639e-06	4.19946e-05
GOTERM_BP_ALL	GO:0009889	regulation of biosynthetic process	190	23.4279	3.9603e-08	MMS19, AKNA, ZNF582, JDP2, ZNF583, RBM15B, ZNF821, LMO4, ZNF253, EIF4EBP1, ZNF777, ZNF181, RNF141, CRY2, MIER2, ZNF300, WIBG, ZNF772, MIER3, ZNF442, TIGD2, ZNF574, FOXO3B, BCL7A, SUPT5H, FIZ1, ZNF180, ZNF391, ZNF641, ZNF594, IRS2, ZNF45, ZNF441, RXRB, MTA1, ZNF649, ZNF792, ZNF234, ZNF784, PIAS4, ZNF197, MNT, RIPK2, ZNF383, TGIF2, LRCH4, MYBBP1A, MCTS1, ZNF613, SIVA1, ZNF614, ZNF844, MEAF6, CAMTA2…	632	2966	14116	1.43079	9.97549e-05	3.99039e-06	6.99239e-05
GOTERM_BP_ALL	GO:0009987	cellular process	527	64.9815	5.78176e-08	GBGT1, RPL13, LSM6, RPL15, USE1, RPL22L1, ZNF253, CIAPIN1, SART1, ZNF777, LTB4R, RPLP0, ZNF772, WDR77, RPL10, ZNF391, PIK3CG, ZNF641, TYRO3, ZNF45, RXRB, PTBP1, UBE2J1, LIG3, ZNF649, ZNF792, YIF1A, C10ORF2, ERGIC2, ERGIC3, ZNF234, RPS19, ZNF784, SERPINF1, RCC2, MAPK6, NLE1, RPS13, ZNF383, RPS10, TGIF2, MYBBP1A, MCTS1, ZNF613, ZNF614, PUS1, ZNF77, ZNF76, PABPC4, ZNF511, PPT1, ACP2, ZNF227, SLC29A2…	632	10541	14116	1.11667	0.000145632	5.60162e-06	0.000102084
GOTERM_BP_ALL	GO:0006412	translation	35	4.31566	5.43719e-06	MRPL42, RPL36A, RPL13, PABPC4, RPL15, DPH1, RPL22L1, EIF3D, WARS, EIF3B, MRPL15, RPS29, RPLP0, RPL39L, SEPSECS, RPL10, RPS20, EIF3J, RPS23, MARS, EEF1A1, MRPL4, GARS, RPL23A, MRPS21, RPL28, EIF4B, RPS19, TSFM, NCOA5, RPS13, RPS10, FARSA, AARS2, MTFMT	632	331	14116	2.36175	0.013603	0.000507143	0.00959959
GOTERM_BP_ALL	GO:0006414	translational elongation	16	1.97287	4.03111e-05	EEF1A1, RPL36A, RPL13, RPL15, RPL23A, RPL28, RPS19, RPS29, RPLP0, TSFM, SEPSECS, RPS13, RPL10, RPS10, RPS20, RPS23	632	101	14116	3.53829	0.09656	0.00362006	0.0711502
GOTERM_BP_ALL	GO:0009070	serine family amino acid biosynthetic process	6	0.739827	6.48251e-05	SHMT1, CTH, DHFRL1, SRR, PHGDH, PSAT1	632	11	14116	12.183	0.150663	0.0056152	0.114395
GOTERM_BP_ALL	GO:0000077	DNA damage checkpoint	10	1.23305	0.00023604	CDK1, NBN, CCND1, XPC, HUS1, FBXO6, TP53, DGKZ, ATRIP, NAE1	632	48	14116	4.65322	0.448247	0.0196267	0.415939
GOTERM_BP_ALL	GO:0034660	ncRNA metabolic process	24	2.95931	0.000262341	RPP38, EXOSC8, ELAC2, PUS1, LSM6, EXOSC5, GARS, EXOSC2, BOP1, RRP9, TRNT1, NOP14, WARS, RPS19, METTL1, ADAT2, FARSA, PES1, UTP14A, DUS4L, AARS2, DDX51, MARS, DUS3L	632	230	14116	2.33065	0.483626	0.0210945	0.462185
GOTERM_BP_ALL	GO:0031570	DNA integrity checkpoint	10	1.23305	0.00044159	CDK1, NBN, CCND1, XPC, HUS1, FBXO6, TP53, DGKZ, ATRIP, NAE1	632	52	14116	4.29528	0.6713	0.0341716	0.77682
GOTERM_BP_ALL	GO:0051252	regulation of RNA metabolic process	110	13.5635	0.000640441	MMS19, ZNF582, JDP2, ZNF583, RBM15B, ZNF253, ZNF181, ZNF777, RNF141, ZNF300, ZNF772, ZNF442, SUPT5H, FOXO3B, ZNF180, ZNF641, ZNF45, RXRB, ZNF649, MTA1, ZNF792, ZNF234, PIAS4, ZNF197, MNT, ZNF383, RPS13, TGIF2, MYBBP1A, ZNF613, ZNF844, ZNF614, CAMTA2, ZNF841, ZNF77, ZNF76, SRF, ZNF227, ZNF226, ZNF225, SMARCB1, ZNF222, NPM1, TAF9, BCOR, TCF25, ZNF70, KLF9, RFX5, ZNF320, ZNF627, ATF5, DLX1, ZNF316, …	632	1813	14116	1.35516	0.800868	0.0477261	1.12477
GOTERM_BP_ALL	GO:0009069	serine family amino acid metabolic process	7	0.863132	0.000832869	SHMT1, CTH, DHFRL1, SRR, PHGDH, PSAT1, GCLM	632	26	14116	6.01339	0.877405	0.0598647	1.46038
GOTERM_BP_ALL	GO:0006355	regulation of transcription, DNA-dependent	107	13.1936	0.000929801	ZNF582, MMS19, JDP2, ZNF583, ZNF253, ZNF181, ZNF777, RNF141, ZNF300, ZNF772, ZNF442, SUPT5H, FOXO3B, ZNF180, ZNF641, ZNF45, RXRB, ZNF649, MTA1, ZNF792, ZNF234, PIAS4, ZNF197, MNT, ZNF383, TGIF2, MYBBP1A, ZNF613, ZNF844, ZNF614, CAMTA2, ZNF841, ZNF77, ZNF76, SRF, ZNF227, ZNF226, ZNF225, SMARCB1, ZNF222, TAF9, BCOR, TCF25, ZNF70, KLF9, RFX5, ZNF320, ZNF627, ATF5, DLX1, ZNF316, CSRNP1, BACH1, E2F2, …	632	1773	14116	1.34794	0.903986	0.0647582	1.62903
GOTERM_BP_ALL	GO:0009056	catabolic process	80	9.86436	0.00104906	GNPDA1, HEXA, USE1, RNASEH1, ALDH1L2, RLIM, DNASE1L1, LONP1, GOT1, WIBG, PSMD5, FBXO21, DCAF15, CDK1, ANAPC2, PCYOX1L, PFKL, ALDH5A1, PLD6, RING1, UBE2J1, PNPLA4, TMEM150A, WDR48, PGLS, XPC, PIAS4, MIB2, PSEN2, CAND2, SIAH2, CLN5, FBXL3, UBE2T, MDH2, CLN6, UBE2Z, TALDO1, PABPC4, HK2, ADH5, ABHD4, ECHS1, PPT1, FEM1A, SCARF1, SUMO3, CYP27B1, PSMB2, FBXO6, IDH2, FBXO5, FUT4, USP36, FBXO3, ERCC1, ERC…	632	1253	14116	1.42605	0.928921	0.0708112	1.83614
GOTERM_BP_ALL	GO:0007049	cell cycle	54	6.65845	0.00132601	KIF23, E2F2, CEP72, NBN, E2F8, OSGIN2, SART1, SEH1L, NUP37, PSMD5, SUPT5H, ARL2, CDK1, ANAPC2, CCNF, LIG3, SF1, TP53, CDC5L, PBK, CCND1, CHMP1A, MAPK6, RCC2, CNTROB, HAUS7, SIAH2, HAUS8, AKAP8, KPNA2, MCTS1, SESN2, CYP27B1, DUSP13, HJURP, CENPA, SMARCB1, PSMB2, NPM1, SKA3, TUBE1, FBXO5, TRIP13, CCPG1, WDR6, TREX2, CDKN3, RAD54L, NAE1, CCNB1, PHGDH, CENPV, GAS2L1, PES1, ARAP1	632	776	14116	1.55427	0.964649	0.0863761	2.31556
GOTERM_BP_ALL	GO:0022402	cell cycle process	42	5.17879	0.00153017	KIF23, CEP72, NBN, OSGIN2, SESN2, SART1, CYP27B1, DUSP13, SEH1L, CENPA, NPM1, PSMB2, SKA3, TUBE1, FBXO5, NUP37, PSMD5, TRIP13, CDK1, ANAPC2, CCNF, WDR6, SF1, LIG3, TREX2, TP53, PBK, CDKN3, RAD54L, CCNB1, CHMP1A, CCND1, RCC2, CNTROB, PHGDH, CENPV, GAS2L1, HAUS7, AKAP8, HAUS8, PES1, KPNA2, ARAP1	632	565	14116	1.66033	0.978878	0.0965297	2.66755
GOTERM_BP_ALL	GO:0008652	cellular amino acid biosynthetic process	9	1.10974	0.00177096	PYCRL, SHMT1, CTH, GOT1, DHFRL1, SRR, PHGDH, ASNS, PSAT1	632	51	14116	3.94155	0.988495	0.108177	3.08116
GOTERM_BP_ALL	GO:0034470	ncRNA processing	19	2.34279	0.00181881	RPP38, EXOSC8, ELAC2, PUS1, LSM6, EXOSC5, EXOSC2, BOP1, RRP9, TRNT1, NOP14, RPS19, METTL1, ADAT2, PES1, UTP14A, DUS4L, DDX51, DUS3L	632	187	14116	2.26938	0.989804	0.108316	3.16315
GOTERM_BP_ALL	GO:0016070	RNA metabolic process	62	7.64488	0.00194743	RPP38, E2F2, RPL36A, CHERP, LMO4, LSM6, RBM15B, RNASEH1, SART1, WARS, DNAJB11, WIBG, SRRM2, WDR77, MAGOHB, SUPT5H, FOSL1, PPP2R1A, EXOSC8, GMEB2, PTBP1, EXOSC5, SF1, EXOSC2, TP53, RRP9, CDC5L, C10ORF2, RPS19, MNT, FARSA, RBM39, AARS2, SSU72, ELAC2, PUS1, PPIL1, PABPC4, BOP1, METTL1, ADAT2, PRKRA, TAF9, GEMIN7, GTF3C4, DUS3L, TRIP13, ERCC2, MARS, TAF5, PPAN-P2RY11, SMG5, GARS, CASC3, NOP14, TRNT1,…	632	938	14116	1.47633	0.99263	0.112871	3.38322
GOTERM_BP_ALL	GO:0006399	tRNA metabolic process	14	1.72626	0.00234672	RPP38, ELAC2, PUS1, LSM6, GARS, TRNT1, WARS, METTL1, ADAT2, FARSA, DUS4L, AARS2, MARS, DUS3L	632	118	14116	2.64997	0.99731	0.131435	4.06344
GOTERM_BP_ALL	GO:0042770	DNA damage response, signal transduction	11	1.35635	0.00290416	CDK1, NBN, CCND1, XPC, AEN, HUS1, FBXO6, TP53, DGKZ, ATRIP, NAE1	632	80	14116	3.07112	0.999342	0.156653	5.00549
GOTERM_BP_ALL	GO:0009057	macromolecule catabolic process	52	6.41184	0.004089	USE1, RNASEH1, RLIM, DNASE1L1, LONP1, WIBG, PSMD5, FBXO21, DCAF15, CDK1, ANAPC2, RING1, UBE2J1, WDR48, XPC, PIAS4, MIB2, PSEN2, CAND2, SIAH2, UBE2T, FBXL3, CLN5, CLN6, UBE2Z, PABPC4, PPT1, FEM1A, SUMO3, PSMB2, FBXO6, FBXO5, USP36, FBXO3, ERCC1, ERCC2, CCNB1IP1, AGA, LRRC41, SMG5, GUSB, CASC3, AFG3L2, NAE1, CCNB1, FEM1C, KLHL36, WSB2, FBXO30, UBXN6, PYGB, RNF41	632	781	14116	1.48712	0.999967	0.209093	6.97894
GOTERM_BP_ALL	GO:0006563	L-serine metabolic process	4	0.493218	0.00420532	SHMT1, SRR, PHGDH, PSAT1	632	8	14116	11.1677	0.999975	0.210141	7.17058
GOTERM_BP_ALL	GO:0007040	lysosome organization	6	0.739827	0.00443196	NAGPA, HEXA, ACP2, PPT1, CLN5, CLN6	632	25	14116	5.36051	0.999986	0.215915	7.54292
GOTERM_BP_ALL	GO:0006396	RNA processing	39	4.80888	0.00472511	RPP38, RPL36A, CHERP, ELAC2, PUS1, LSM6, PPIL1, RBM15B, PABPC4, BOP1, SART1, METTL1, SRRM2, ADAT2, PRKRA, WDR77, MAGOHB, GEMIN7, DUS3L, PPP2R1A, EXOSC8, PPAN-P2RY11, PTBP1, EXOSC5, SF1, EXOSC2, RRP9, CASC3, CDC5L, NOP14, TRNT1, RPS19, RBM39, PES1, DDX54, DUS4L, UTP14A, SSU72, DDX51	632	547	14116	1.59247	0.999993	0.224189	8.02241
GOTERM_BP_ALL	GO:0031575	G1/S transition checkpoint	5	0.616523	0.00590835	NBN, CCND1, HUS1, TP53, DGKZ	632	17	14116	6.56925	1	0.267275	9.9341
GOTERM_BP_ALL	GO:0000075	cell cycle checkpoint	11	1.35635	0.00732754	CDK1, NBN, CCND1, XPC, HUS1, FBXO6, TP53, DGKZ, ATRIP, ERCC2, NAE1	632	91	14116	2.69989	1	0.314826	12.1775
GOTERM_BP_ALL	GO:0006364	rRNA processing	11	1.35635	0.00790239	NOP14, EXOSC8, RPS19, LSM6, EXOSC5, EXOSC2, RRP9, BOP1, PES1, UTP14A, DDX51	632	92	14116	2.67054	1	0.329481	13.0712
GOTERM_BP_ALL	GO:0044419	interspecies interaction between organisms	23	2.836	0.00844285	PVR, SIVA1, ICAM1, LTBR, SLC25A4, TAF5, UNG, RBM15B, TP53, WDR48, PLCG1, CENPA, SMARCB1, PPIA, TAP2, RPLP0, NPM1, PRMT6, IL2RG, ZYX, KPNA2, SRCAP, ERCC2	632	283	14116	1.81525	1	0.331673	13.9035
GOTERM_BP_ALL	GO:0005975	carbohydrate metabolic process	37	4.56227	0.00823593	GNPDA1, TALDO1, B3GALT6, ALG1, GBGT1, HEXA, HK2, NAGPA, PGP, NISCH, GOT1, CHST10, IDH2, FUT4, NANP, ENO1, MGAT4B, IRS2, B4GALT2, PFKL, ALDH5A1, INPPL1, GUSB, GYG1, PCK2, FUCA2, CERCAM, PGM2, GBA2, COQ2, MAN2C1, PGLS, MPI, ALDH1B1, MDH2, PYGB, CLN6	632	530	14116	1.55927	1	0.335337	13.5857
GOTERM_BP_ALL	GO:0042254	ribosome biogenesis	13	1.60296	0.00840921	EXOSC8, LSM6, EXOSC5, EXOSC2, RRP9, BOP1, NOP14, RPS19, RPLP0, NPM1, UTP14A, PES1, DDX51	632	122	14116	2.38001	1	0.335741	13.8519
GOTERM_BP_ALL	GO:0016072	rRNA metabolic process	11	1.35635	0.0105557	NOP14, EXOSC8, RPS19, LSM6, EXOSC5, EXOSC2, RRP9, BOP1, PES1, UTP14A, DDX51	632	96	14116	2.55927	1	0.390442	17.0859
GOTERM_BP_ALL	GO:0042149	cellular response to glucose starvation	3	0.369914	0.0112715	TP53, ASNS, HSPA5	632	4	14116	16.7516	1	0.399441	18.1386
GOTERM_BP_ALL	GO:0007042	lysosomal lumen acidification	3	0.369914	0.0112715	PPT1, CLN5, CLN6	632	4	14116	16.7516	1	0.399441	18.1386
GOTERM_BP_ALL	GO:0007093	mitotic cell cycle checkpoint	7	0.863132	0.0116059	CDK1, NBN, CCND1, HUS1, TP53, DGKZ, NAE1	632	43	14116	3.636	1	0.403036	18.626
GOTERM_BP_ALL	GO:0000002	mitochondrial genome maintenance	4	0.493218	0.011207	LONP1, SLC25A4, RNASEH1, C10ORF2	632	11	14116	8.12198	1	0.403203	18.0442
GOTERM_BP_ALL	GO:0044248	cellular catabolic process	62	7.64488	0.0127968	HEXA, RNASEH1, ALDH1L2, RLIM, DNASE1L1, LONP1, GOT1, WIBG, PSMD5, FBXO21, DCAF15, CDK1, ANAPC2, PCYOX1L, ALDH5A1, RING1, UBE2J1, WDR48, XPC, PIAS4, MIB2, PSEN2, CAND2, SIAH2, FBXL3, UBE2T, MDH2, CLN6, UBE2Z, PABPC4, ADH5, ECHS1, PPT1, FEM1A, SUMO3, CYP27B1, PSMB2, FBXO6, IDH2, FBXO5, USP36, FBXO3, ERCC1, ERCC2, BCKDHA, CCNB1IP1, SHMT1, LRRC41, SMG5, CASC3, NAE1, TST, CCNB1, FEM1C, GBA2, KLHL36, P…	632	1024	14116	1.35234	1	0.428427	20.3398
GOTERM_BP_ALL	GO:0044275	cellular carbohydrate catabolic process	10	1.23305	0.0134636	GBA2, PGLS, GNPDA1, TALDO1, PFKL, HK2, FUT4, MDH2, PYGB, ENO1	632	85	14116	2.6277	1	0.43939	21.2845
GOTERM_BP_ALL	GO:0051726	regulation of cell cycle	25	3.08261	0.0137976	E2F2, NBN, HUS1, ASNS, BOP1, GPR3, NPM1, FBXO6, FBXO5, ATRIP, FOSL1, ERCC2, CDK1, ANAPC2, TP53, CDKN3, NAE1, CCNB1, CCND1, CHMP1A, XPC, BTG3, MNT, DGKZ, PES1	632	331	14116	1.68697	1	0.441948	21.7538
GOTERM_BP_ALL	GO:0022613	ribonucleoprotein complex biogenesis	16	1.97287	0.0151451	EXOSC8, LSM6, EXOSC5, SF1, EXOSC2, RRP9, BOP1, NOP14, RPS19, RPLP0, WDR77, NPM1, PES1, UTP14A, GEMIN7, DDX51	632	180	14116	1.98537	1	0.462076	23.6201
GOTERM_BP_ALL	GO:0044265	cellular macromolecule catabolic process	46	5.67201	0.0150851	UBE2Z, PABPC4, RNASEH1, PPT1, RLIM, FEM1A, DNASE1L1, SUMO3, LONP1, WIBG, PSMB2, FBXO6, FBXO5, USP36, PSMD5, FBXO3, FBXO21, ERCC1, DCAF15, ERCC2, CCNB1IP1, CDK1, ANAPC2, LRRC41, SMG5, RING1, UBE2J1, CASC3, NAE1, WDR48, CCNB1, FEM1C, XPC, KLHL36, PIAS4, MIB2, PSEN2, WSB2, FBXO30, CAND2, SIAH2, UBXN6, FBXL3, UBE2T, CLN6, RNF41	632	725	14116	1.41715	1	0.466174	23.5379
GOTERM_BP_ALL	GO:0001556	oocyte maturation	4	0.493218	0.0181752	CCNB1, FBXO5, FOXO3B, TRIP13	632	13	14116	6.87244	1	0.519728	27.6646
GOTERM_BP_ALL	GO:0031023	microtubule organizing center organization	6	0.739827	0.0187813	CEP72, NPM1, CNTROB, TREX2, TUBE1, HAUS7, HAUS8	632	35	14116	3.82893	1	0.525859	28.449
GOTERM_BP_ALL	GO:0008033	tRNA processing	9	1.10974	0.0198828	TRNT1, RPP38, ELAC2, PUS1, LSM6, METTL1, ADAT2, DUS4L, DUS3L	632	76	14116	2.64499	1	0.540813	29.854
GOTERM_BP_ALL	GO:0030163	protein catabolic process	40	4.93218	0.0204148	UBE2Z, USE1, PPT1, RLIM, FEM1A, SUMO3, LONP1, PSMB2, FBXO6, FBXO5, USP36, PSMD5, FBXO3, FBXO21, DCAF15, CCNB1IP1, CDK1, ANAPC2, LRRC41, RING1, UBE2J1, AFG3L2, NAE1, WDR48, CCNB1, FEM1C, KLHL36, PIAS4, MIB2, PSEN2, WSB2, FBXO30, CAND2, SIAH2, UBXN6, FBXL3, CLN5, UBE2T, CLN6, RNF41	632	622	14116	1.43636	1	0.544895	30.5233
GOTERM_BP_ALL	GO:0007005	mitochondrion organization	13	1.60296	0.020827	MSTO1, SSBP1, SLC25A4, TIMM17A, TAZ, TP53, RNASEH1, TOMM40, C10ORF2, PPIF, TRNT1, LONP1, SHARPIN	632	138	14116	2.10406	1	0.546746	31.0377
GOTERM_BP_ALL	GO:0005996	monosaccharide metabolic process	18	2.21948	0.0217032	IRS2, TALDO1, GNPDA1, PFKL, ALDH5A1, HK2, GYG1, FUCA2, PCK2, PGM2, PGLS, MAN2C1, NISCH, FUT4, NANP, MDH2, ENO1, PYGB	632	222	14116	1.81098	1	0.556399	32.1192
GOTERM_BP_ALL	GO:0051453	regulation of intracellular pH	4	0.493218	0.022378	TP53, PPT1, CLN5, CLN6	632	14	14116	6.38156	1	0.562307	32.9411
GOTERM_BP_ALL	GO:0000279	M phase	24	2.95931	0.0229484	KIF23, NBN, OSGIN2, DUSP13, SEH1L, FBXO5, SKA3, NUP37, TRIP13, ANAPC2, CDK1, CCNF, TREX2, LIG3, PBK, RAD54L, CCNB1, CHMP1A, RCC2, CENPV, HAUS7, AKAP8, HAUS8, PES1, KPNA2	632	329	14116	1.62933	1	0.566316	33.6286
GOTERM_BP_ALL	GO:0016052	carbohydrate catabolic process	11	1.35635	0.0239364	GBA2, PGLS, GNPDA1, TALDO1, PFKL, GUSB, HK2, FUT4, MDH2, PYGB, ENO1	632	109	14116	2.25404	1	0.576653	34.8036
GOTERM_BP_ALL	GO:0048477	oogenesis	6	0.739827	0.0260453	CCNB1, PAQR7, FBXO5, FOXO3B, ERCC1, TRIP13	632	38	14116	3.52665	1	0.578251	37.2465
GOTERM_BP_ALL	GO:0044262	cellular carbohydrate metabolic process	27	3.32922	0.024769	GNPDA1, TALDO1, B3GALT6, ALG1, HK2, GOT1, NISCH, IDH2, FUT4, NANP, ENO1, MGAT4B, IRS2, PFKL, INPPL1, ALDH5A1, GYG1, FUCA2, CERCAM, PCK2, PGM2, GBA2, PGLS, MAN2C1, COQ2, MDH2, PYGB	632	387	14116	1.55829	1	0.579144	35.7787
GOTERM_BP_ALL	GO:0019318	hexose metabolic process	16	1.97287	0.0255288	IRS2, TALDO1, PFKL, ALDH5A1, HK2, GYG1, FUCA2, PCK2, PGM2, PGLS, MAN2C1, NISCH, FUT4, MDH2, ENO1, PYGB	632	192	14116	1.86129	1	0.580446	36.6564
GOTERM_BP_ALL	GO:0006520	cellular amino acid metabolic process	18	2.21948	0.0253246	BCKDHA, PYCRL, SHMT1, ACY1, ALDH5A1, DHFRL1, GARS, ASNS, GCLM, WARS, CTH, GOT1, PHGDH, SRR, FARSA, PSAT1, AARS2, MARS	632	226	14116	1.77893	1	0.582372	36.4215
GOTERM_BP_ALL	GO:0051260	protein homooligomerization	10	1.23305	0.0260437	STOM, P2RX4, SHMT1, CTH, LONP1, NACC1, P2RX1, ALDH5A1, SRR, C10ORF2	632	95	14116	2.3511	1	0.582992	37.2447
GOTERM_BP_ALL	GO:0044267	cellular protein metabolic process	125	15.4131	0.0247063	RPL36A, MRPL42, B3GALT6, RPL13, RPL15, DNAJB12, LPAR2, RPL22L1, CRY2, DNAJB11, RPLP0, RPL10, FBXO21, PIK3CG, ANAPC2, DBNL, TYRO3, UBE2J1, RPS19, MAPK6, PIAS4, MIB2, RPS13, RIPK2, RPS10, MTFMT, FBXL3, MEAF6, PPIL1, HUS1, PABPC4, PPT1, TADA1, RABGGTB, EIF3D, EIF3B, DUSP13, RPS29, PSMB2, PRKRA, FBXO6, FBXO5, TAF9, FBXO3, EIF3J, RPS20, RPS23, MGAT4B, PTPN7, EEF1A1, GARS, MRPS21, ICMT, RPL23A, RPS6KL1…	632	2355	14116	1.18553	1	0.583235	35.7057
GOTERM_BP_ALL	GO:0009309	amine biosynthetic process	9	1.10974	0.0279966	PYCRL, SHMT1, CTH, GOT1, DHFRL1, SRR, PHGDH, ASNS, PSAT1	632	81	14116	2.48172	1	0.600301	39.4297
GOTERM_BP_ALL	GO:0006974	response to DNA damage stimulus	26	3.20592	0.0284074	MMS19, NBN, UNG, HUS1, ZNF12, CRY2, AEN, PRMT6, FBXO6, FOXO3B, ATRIP, ERCC1, ERCC2, TRIP13, CDK1, TP53, TREX2, LIG3, TREX1, RAD54L, NAE1, RFC5, CCND1, XPC, DGKZ, HAUS7, MCTS1	632	373	14116	1.55689	1	0.601049	39.8802
GOTERM_BP_ALL	GO:0019538	protein metabolic process	146	18.0025	0.0288836	RPL36A, MRPL42, B3GALT6, CNDP2, RPL13, RPL15, USE1, DNAJB12, LPAR2, RPL22L1, CRY2, DNAJB11, RPLP0, RPL10, LONRF1, FBXO21, PIK3CG, ANAPC2, DBNL, TYRO3, CAPNS1, UBE2J1, RPS19, MAPK6, PIAS4, MIB2, DLD, RPS13, RIPK2, RPS10, MTFMT, FBXL3, MEAF6, PPIL1, HUS1, PABPC4, PPT1, TADA1, RABGGTB, EIF3D, EIF3B, DUSP13, RPS29, PSMB2, PRKRA, FBXO6, FBXO5, TAF9, RPS20, EIF3J, FBXO3, FKRP, SRGN, RPS23, MGAT4B, PTPN…	632	2812	14116	1.15966	1	0.602621	40.3982
GOTERM_BP_ALL	GO:0030641	regulation of cellular pH	4	0.493218	0.0322279	TP53, PPT1, CLN5, CLN6	632	16	14116	5.58386	1	0.629982	43.9202
GOTERM_BP_ALL	GO:0000226	microtubule cytoskeleton organization	13	1.60296	0.0320814	KIF23, CEP72, TREX2, TUBGCP2, TUBGCP5, BLOC1S2, SEH1L, CENPA, NPM1, CNTROB, FBXO5, TUBE1, HAUS7, HAUS8	632	147	14116	1.97524	1	0.632738	43.7701
GOTERM_BP_ALL	GO:0007033	vacuole organization	6	0.739827	0.0317623	NAGPA, HEXA, ACP2, PPT1, CLN5, CLN6	632	40	14116	3.35032	1	0.633514	43.4419
GOTERM_BP_ALL	GO:0046365	monosaccharide catabolic process	8	0.986436	0.0388359	PGLS, GNPDA1, TALDO1, PFKL, HK2, FUT4, MDH2, ENO1	632	71	14116	2.51667	1	0.682371	50.3099
GOTERM_BP_ALL	GO:0006996	organelle organization	74	9.12454	0.0386301	KIF23, CEP72, NBN, PDLIM7, TIMM17A, HEXA, RNASEH1, LONP1, NISCH, SEH1L, SHARPIN, PRMT6, NUP37, SUPT5H, CDK1, ARL1, ANAPC2, HIST1H1D, SLC25A4, SSBP1, TAZ, CCNF, RING1, TP53, PBK, C10ORF2, CHMP1A, BNIP1, RCC2, HIST2H2BE, CNTROB, HAUS7, HAUS8, AKAP8, SRCAP, CLN5, KDM6B, CLN6, ING5, MEAF6, SETD1A, FHL3, TADA1, ACP2, PPT1, NAGPA, TUBGCP5, BLOC1S2, SMARCB1, HJURP, CENPA, GORASP2, NPM1, FBXO5, SKA3, TUB…	632	1332	14116	1.24086	1	0.684607	50.1217
GOTERM_BP_ALL	GO:0007067	mitosis	17	2.09618	0.0382845	KIF23, ANAPC2, CDK1, CCNF, TREX2, PBK, CCNB1, CHMP1A, RCC2, SEH1L, CENPV, SKA3, FBXO5, NUP37, HAUS7, HAUS8, AKAP8, PES1	632	220	14116	1.72592	1	0.685528	49.8042
GOTERM_BP_ALL	GO:0000280	nuclear division	17	2.09618	0.0382845	KIF23, ANAPC2, CDK1, CCNF, TREX2, PBK, CCNB1, CHMP1A, RCC2, SEH1L, CENPV, SKA3, FBXO5, NUP37, HAUS7, HAUS8, AKAP8, PES1	632	220	14116	1.72592	1	0.685528	49.8042
GOTERM_BP_ALL	GO:0006672	ceramide metabolic process	6	0.739827	0.0382065	GBA2, PPP2R1A, P2RX1, ALDH5A1, HEXA, CLN6	632	42	14116	3.19078	1	0.689074	49.7323
GOTERM_BP_ALL	GO:0006006	glucose metabolic process	13	1.60296	0.0416688	IRS2, TALDO1, PFKL, ALDH5A1, HK2, GYG1, PCK2, PGM2, PGLS, NISCH, MDH2, ENO1, PYGB	632	153	14116	1.89778	1	0.704277	52.8333
GOTERM_BP_ALL	GO:0006732	coenzyme metabolic process	13	1.60296	0.0416688	SHMT1, TALDO1, ALDH5A1, ALDH1L2, GCLM, PANK4, MTHFD2, PGLS, CTH, COQ2, DLD, IDH2, MDH2	632	153	14116	1.89778	1	0.704277	52.8333
GOTERM_BP_ALL	GO:0000087	M phase of mitotic cell cycle	17	2.09618	0.0440232	KIF23, ANAPC2, CDK1, CCNF, TREX2, PBK, CCNB1, CHMP1A, RCC2, SEH1L, CENPV, SKA3, FBXO5, NUP37, HAUS7, HAUS8, AKAP8, PES1	632	224	14116	1.6951	1	0.720363	54.8379
GOTERM_BP_ALL	GO:0006259	DNA metabolic process	32	3.94575	0.0468629	ING5, MMS19, NBN, UNG, HUS1, RNASEH1, ZNF12, PPT1, DNASE1L1, LONP1, CRY2, SMARCB1, PRMT6, FBXO6, ATRIP, ERCC1, ERCC2, TRIP13, SSBP1, LIG3, TP53, TREX2, TREX1, RAD54L, C10ORF2, NAE1, RFC5, TNKS1BP1, XPC, PPIA, HAUS7, KPNA2, TOP3B	632	506	14116	1.41252	1	0.735154	57.1488
GOTERM_BP_ALL	GO:0032042	mitochondrial DNA metabolic process	3	0.369914	0.0466985	LONP1, RNASEH1, C10ORF2	632	8	14116	8.37579	1	0.737772	57.0181
GOTERM_BP_ALL	GO:0006664	glycolipid metabolic process	5	0.616523	0.0478254	GBA2, GBGT1, ALDH5A1, HEXA, CLN6	632	31	14116	3.60249	1	0.738633	57.9065
GOTERM_BP_ALL	GO:0046519	sphingoid metabolic process	6	0.739827	0.0492696	GBA2, PPP2R1A, P2RX1, ALDH5A1, HEXA, CLN6	632	45	14116	2.97806	1	0.745516	59.0196
GOTERM_BP_ALL	GO:0048469	cell maturation	8	0.986436	0.0498891	CCNB1, DLD, GDF11, FBXO5, FOXO3B, CLN5, TRIP13, ERCC2	632	75	14116	2.38245	1	0.746255	59.4885
GOTERM_BP_ALL	GO:0048285	organelle fission	17	2.09618	0.0520954	KIF23, ANAPC2, CDK1, CCNF, TREX2, PBK, CCNB1, CHMP1A, RCC2, SEH1L, CENPV, SKA3, FBXO5, NUP37, HAUS7, HAUS8, AKAP8, PES1	632	229	14116	1.65809	1	0.757955	61.1178
GOTERM_BP_ALL	GO:0051297	centrosome organization	5	0.616523	0.0528011	NPM1, CNTROB, TREX2, TUBE1, HAUS7, HAUS8	632	32	14116	3.48991	1	0.759106	61.6257
GOTERM_BP_ALL	GO:0050794	regulation of cellular process	326	40.1973	0.0543579	SNCG, PDLIM7, FGFRL1, LPAR2, ZNF253, CIAPIN1, SART1, ZNF777, PGP, CRY2, LTB4R, ZNF772, TIGD2, FOXO3B, SUPT5H, BCL7A, FIZ1, ZNF391, PIK3CG, GTPBP2, DBNL, ZNF641, TYRO3, ANAPC2, ZNF45, CAPNS1, RXRB, ZNF649, ZNF792, ZNF234, RPS19, ZNF784, PIAS4, MAPK6, SERPINF1, DLD, MNT, RPS13, ZNF383, TGIF2, LRCH4, MYBBP1A, MCTS1, SIVA1, ZNF613, ZNF614, ZNF77, ZNF76, TMX4, HUS1, ZNF511, TADA1, PPT1, CD70, BOP1, AS…	632	6819	14116	1.0678	1	0.765767	62.7242
GOTERM_BP_ALL	GO:0051186	cofactor metabolic process	15	1.84957	0.0549108	SHMT1, TALDO1, ALDH5A1, PPT1, ALDH1L2, GCLM, PANK4, MTHFD2, PGLS, CTH, COQ2, NUBP1, DLD, IDH2, MDH2	632	195	14116	1.71811	1	0.76582	63.1072
GOTERM_BP_ALL	GO:0007020	microtubule nucleation	3	0.369914	0.0582981	TUBGCP5, BLOC1S2, TUBGCP2	632	9	14116	7.44515	1	0.783109	65.3734
GOTERM_BP_ALL	GO:0050789	regulation of biological process	338	41.6769	0.0622347	PVR, SNCG, PDLIM7, FGFRL1, LPAR2, ZNF253, CIAPIN1, SART1, ZNF777, PGP, CRY2, LTB4R, ZNF772, TIGD2, FOXO3B, SUPT5H, BCL7A, FIZ1, ZNF391, PIK3CG, GTPBP2, DBNL, ZNF641, TYRO3, ANAPC2, ZNF45, CAPNS1, RXRB, UBE2J1, ZNF649, ZNF792, ZNF234, RPS19, ZNF784, PIAS4, MAPK6, SERPINF1, DLD, MNT, RPS13, ZNF383, TGIF2, LRCH4, MYBBP1A, MCTS1, SIVA1, ZNF613, ZNF614, ZNF77, ZNF76, TMX4, HUS1, ZNF511, TADA1, PPT1, C…	632	7106	14116	1.0624	1	0.795433	67.8421
GOTERM_BP_ALL	GO:0051346	negative regulation of hydrolase activity	6	0.739827	0.0620302	HERPUD1, FICD, GMIP, CST3, TP53, HSPA5	632	48	14116	2.79193	1	0.797524	67.718
GOTERM_BP_ALL	GO:0045454	cell redox homeostasis	7	0.863132	0.0616908	PDIA3, TMX4, DLD, PRDX4, EGLN2, PDIA4, QSOX2	632	63	14116	2.48172	1	0.798908	67.5111
GOTERM_BP_ALL	GO:0048599	oocyte development	4	0.493218	0.0649913	CCNB1, FBXO5, FOXO3B, TRIP13	632	21	14116	4.25437	1	0.806688	69.4709
GOTERM_BP_ALL	GO:0015931	nucleobase, nucleoside, nucleotide and nucleic acid transport	10	1.23305	0.0661786	NXT1, SLC29A2, SLC25A4, SEH1L, SMG5, DDX19B, NPM1, MAGOHB, NUP37, CASC3	632	113	14116	1.97659	1	0.809561	70.1482
GOTERM_BP_ALL	GO:0040007	growth	14	1.72626	0.0670209	NBN, RXRB, ICMT, CCNB1, NUBP1, LY6E, ULK1, NPM1, PSEN2, GDF11, FOXO3B, EMP3, ERCC1, ERCC2	632	183	14116	1.70872	1	0.810673	70.62
GOTERM_BP_ALL	GO:0006643	membrane lipid metabolic process	8	0.986436	0.0698746	GBA2, PPP2R1A, P2RX1, GBGT1, ALDH5A1, HEXA, PPT1, CLN6	632	81	14116	2.20597	1	0.81828	72.1669
GOTERM_BP_ALL	GO:0051340	regulation of ligase activity	8	0.986436	0.0698746	CCNB1, CDK1, ANAPC2, PSMB2, FBXO5, PSMD5, FEM1A, GCLM	632	81	14116	2.20597	1	0.81828	72.1669
GOTERM_BP_ALL	GO:0046164	alcohol catabolic process	8	0.986436	0.0698746	PGLS, GNPDA1, TALDO1, PFKL, HK2, FUT4, MDH2, ENO1	632	81	14116	2.20597	1	0.81828	72.1669
GOTERM_BP_ALL	GO:0006066	alcohol metabolic process	27	3.32922	0.0708071	GNPDA1, TALDO1, HK2, ADH5, SCARF1, GOT1, NISCH, LY6E, FUT4, NANP, ENO1, IRS2, MBTPS2, PFKL, INPPL1, ALDH5A1, GYG1, FUCA2, SIGMAR1, PCK2, PGM2, PGLS, MAN2C1, COQ2, MDH2, CLN6, PYGB	632	429	14116	1.40573	1	0.819657	72.6555
GOTERM_BP_ALL	GO:0006091	generation of precursor metabolites and energy	21	2.5894	0.0697112	GNPDA1, SLC25A4, PFKL, ALDH5A1, TMX4, NDUFA7, TAZ, HK2, ATP5F1, ATP5G2, GYG1, NDUFA11, NDUFS6, GOT1, DLD, IDH2, ETFB, MDH2, ENO1, PYGB, ATP5L2	632	313	14116	1.49854	1	0.820432	72.0805
GOTERM_BP_ALL	GO:0009994	oocyte differentiation	4	0.493218	0.07285	CCNB1, FBXO5, FOXO3B, TRIP13	632	22	14116	4.06099	1	0.825886	73.6978
GOTERM_BP_ALL	GO:0022403	cell cycle phase	26	3.20592	0.0787388	KIF23, NBN, OSGIN2, DUSP13, SEH1L, FBXO5, SKA3, NUP37, TRIP13, CDK1, ANAPC2, CCNF, TREX2, LIG3, PBK, CDKN3, RAD54L, CCNB1, CCND1, CHMP1A, RCC2, CENPV, HAUS7, AKAP8, HAUS8, PES1, KPNA2	632	414	14116	1.40271	1	0.844506	76.4964
GOTERM_BP_ALL	GO:0045934	negative regulation of nucleobase, nucleoside, nucleotide and nucleic acid metabolic process	31	3.82244	0.0785587	JDP2, DEDD, RBM15B, HUS1, ZNF202, RLIM, HIC2, ZNF350, PRMT6, NPM1, SUPT5H, BCL7A, BCOR, TCF25, ZNF496, ERCC1, ENO1, EGR1, NACC1, RFX5, ARID5A, S100A11, TP53, GZF1, DLX1, CHMP1A, PIAS4, ZNF136, RPS13, LRCH4, KDM6B	632	512	14116	1.35234	1	0.846429	76.4151
GOTERM_BP_ALL	GO:0021700	developmental maturation	9	1.10974	0.0823437	CCNB1, PSEN2, DLD, GDF11, FBXO5, FOXO3B, CLN5, TRIP13, ERCC2	632	101	14116	1.99029	1	0.847759	78.0684
GOTERM_BP_ALL	GO:0019941	modification-dependent protein catabolic process	34	4.19236	0.0821153	UBE2Z, RLIM, FEM1A, SUMO3, LONP1, PSMB2, FBXO6, FBXO5, USP36, FBXO3, PSMD5, FBXO21, DCAF15, CCNB1IP1, CDK1, ANAPC2, LRRC41, RING1, UBE2J1, NAE1, WDR48, CCNB1, FEM1C, KLHL36, PIAS4, MIB2, WSB2, FBXO30, CAND2, SIAH2, UBXN6, FBXL3, UBE2T, RNF41	632	574	14116	1.32301	1	0.849427	77.9718
GOTERM_BP_ALL	GO:0043632	modification-dependent macromolecule catabolic process	34	4.19236	0.0821153	UBE2Z, RLIM, FEM1A, SUMO3, LONP1, PSMB2, FBXO6, FBXO5, USP36, FBXO3, PSMD5, FBXO21, DCAF15, CCNB1IP1, CDK1, ANAPC2, LRRC41, RING1, UBE2J1, NAE1, WDR48, CCNB1, FEM1C, KLHL36, PIAS4, MIB2, WSB2, FBXO30, CAND2, SIAH2, UBXN6, FBXL3, UBE2T, RNF41	632	574	14116	1.32301	1	0.849427	77.9718
GOTERM_BP_ALL	GO:0009064	glutamine family amino acid metabolic process	6	0.739827	0.0816704	PYCRL, GOT1, ALDH5A1, PHGDH, ASNS, GCLM	632	52	14116	2.57717	1	0.85032	77.7825
GOTERM_BP_ALL	GO:0009156	ribonucleoside monophosphate biosynthetic process	4	0.493218	0.0811094	UMPS, PAICS, IMPDH1, PRPS2	632	23	14116	3.88442	1	0.850802	77.5417
GOTERM_BP_ALL	GO:0030004	cellular monovalent inorganic cation homeostasis	4	0.493218	0.0811094	TP53, PPT1, CLN5, CLN6	632	23	14116	3.88442	1	0.850802	77.5417
GOTERM_BP_ALL	GO:0051452	intracellular pH reduction	3	0.369914	0.0840011	PPT1, CLN5, CLN6	632	11	14116	6.09148	1	0.851225	78.7573
GOTERM_BP_ALL	GO:0031571	G1 DNA damage checkpoint	3	0.369914	0.0840011	CCND1, TP53, DGKZ	632	11	14116	6.09148	1	0.851225	78.7573
GOTERM_BP_ALL	GO:0042274	ribosomal small subunit biogenesis	3	0.369914	0.0840011	NOP14, RPS19, NPM1	632	11	14116	6.09148	1	0.851225	78.7573
GOTERM_BP_ALL	GO:0046394	carboxylic acid biosynthetic process	12	1.47965	0.0875378	PYCRL, SHMT1, CTH, GOT1, DHFRL1, RNPEPL1, SRR, PHGDH, ASNS, PSAT1, AGPAT2, RNPEP	632	155	14116	1.7292	1	0.853835	80.1599
GOTERM_BP_ALL	GO:0016053	organic acid biosynthetic process	12	1.47965	0.0875378	PYCRL, SHMT1, CTH, GOT1, DHFRL1, RNPEPL1, SRR, PHGDH, ASNS, PSAT1, AGPAT2, RNPEP	632	155	14116	1.7292	1	0.853835	80.1599
GOTERM_BP_ALL	GO:0051259	protein oligomerization	13	1.60296	0.0903755	SHMT1, NACC1, PFKL, ALDH5A1, TP53, C10ORF2, STOM, P2RX4, CTH, LONP1, P2RX1, NPM1, SRR	632	174	14116	1.66874	1	0.854016	81.2215
GOTERM_BP_ALL	GO:0051172	negative regulation of nitrogen compound metabolic process	31	3.82244	0.0898504	JDP2, DEDD, RBM15B, HUS1, ZNF202, RLIM, HIC2, ZNF350, PRMT6, NPM1, SUPT5H, BCL7A, BCOR, TCF25, ZNF496, ERCC1, ENO1, EGR1, NACC1, RFX5, ARID5A, S100A11, TP53, GZF1, DLX1, CHMP1A, PIAS4, ZNF136, RPS13, LRCH4, KDM6B	632	519	14116	1.3341	1	0.854574	81.0292
GOTERM_BP_ALL	GO:0019320	hexose catabolic process	7	0.863132	0.0874688	PGLS, TALDO1, PFKL, HK2, FUT4, MDH2, ENO1	632	69	14116	2.26591	1	0.855947	80.1333
GOTERM_BP_ALL	GO:0002562	somatic diversification of immune receptors via germline recombination within a single locus	4	0.493218	0.0897524	NBN, UNG, LIG3, ERCC1	632	24	14116	3.72257	1	0.856535	80.9931
GOTERM_BP_ALL	GO:0016444	somatic cell DNA recombination	4	0.493218	0.0897524	NBN, UNG, LIG3, ERCC1	632	24	14116	3.72257	1	0.856535	80.9931
GOTERM_BP_ALL	GO:0051603	proteolysis involved in cellular protein catabolic process	35	4.31566	0.0920785	UBE2Z, RLIM, FEM1A, SUMO3, LONP1, PSMB2, FBXO6, FBXO5, USP36, FBXO3, PSMD5, FBXO21, DCAF15, CCNB1IP1, CDK1, ANAPC2, LRRC41, RING1, UBE2J1, NAE1, WDR48, CCNB1, FEM1C, KLHL36, PIAS4, MIB2, PSEN2, WSB2, FBXO30, CAND2, SIAH2, UBXN6, FBXL3, UBE2T, RNF41	632	600	14116	1.3029	1	0.857246	81.8327
GOTERM_BP_ALL	GO:0044271	nitrogen compound biosynthetic process	21	2.5894	0.0929182	DCTD, PYCRL, SHMT1, DHFRL1, ATP5F1, ASNS, ATP5G2, P2RX4, CTH, UMPS, ATP13A1, GOT1, ATP2A3, ATP5S, SRR, PHGDH, PSAT1, PAICS, IMPDH1, PRPS2, ATP5L2	632	325	14116	1.44321	1	0.85768	82.127
GOTERM_BP_ALL	GO:0034259	negative regulation of Rho GTPase activity	2	0.246609	0.0874069	FICD, GMIP	632	2	14116	22.3354	1	0.858088	80.1095
GOTERM_BP_ALL	GO:0045090	retroviral genome replication	2	0.246609	0.0874069	SMARCB1, SUPT5H	632	2	14116	22.3354	1	0.858088	80.1095
GOTERM_BP_ALL	GO:0050432	catecholamine secretion	2	0.246609	0.0874069	NISCH, LY6E	632	2	14116	22.3354	1	0.858088	80.1095
GOTERM_BP_ALL	GO:0034260	negative regulation of GTPase activity	2	0.246609	0.0874069	FICD, GMIP	632	2	14116	22.3354	1	0.858088	80.1095
GOTERM_BP_ALL	GO:0034261	negative regulation of Ras GTPase activity	2	0.246609	0.0874069	FICD, GMIP	632	2	14116	22.3354	1	0.858088	80.1095
GOTERM_BP_ALL	GO:0006281	DNA repair	19	2.34279	0.0867316	MMS19, NBN, UNG, HUS1, LIG3, TP53, TREX2, TREX1, ZNF12, RAD54L, RFC5, XPC, CRY2, PRMT6, FBXO6, HAUS7, ATRIP, ERCC1, ERCC2, TRIP13	632	284	14116	1.49427	1	0.858196	79.848
GOTERM_BP_ALL	GO:0052547	regulation of peptidase activity	8	0.986436	0.089703	TNFRSF10A, SIVA1, HERPUD1, TNFRSF10B, P2RX1, CST3, TP53, HSPA5	632	86	14116	2.07772	1	0.858659	80.9749
GOTERM_BP_ALL	GO:0051262	protein tetramerization	5	0.616523	0.0950038	SHMT1, CTH, ALDH5A1, SRR, TP53	632	39	14116	2.86352	1	0.861929	82.8389
GOTERM_BP_ALL	GO:0044257	cellular protein catabolic process	35	4.31566	0.0958346	UBE2Z, RLIM, FEM1A, SUMO3, LONP1, PSMB2, FBXO6, FBXO5, USP36, FBXO3, PSMD5, FBXO21, DCAF15, CCNB1IP1, CDK1, ANAPC2, LRRC41, RING1, UBE2J1, NAE1, WDR48, CCNB1, FEM1C, KLHL36, PIAS4, MIB2, PSEN2, WSB2, FBXO30, CAND2, SIAH2, UBXN6, FBXL3, UBE2T, RNF41	632	603	14116	1.29642	1	0.862288	83.1149
GOTERM_BP_ALL	GO:0009161	ribonucleoside monophosphate metabolic process	4	0.493218	0.0987608	UMPS, PAICS, IMPDH1, PRPS2	632	25	14116	3.57367	1	0.862533	84.0542
GOTERM_BP_ALL	GO:0006289	nucleotide-excision repair	6	0.739827	0.0983175	RFC5, MMS19, XPC, TP53, ERCC1, ERCC2	632	55	14116	2.43659	1	0.863313	83.9151
GOTERM_BP_ALL	GO:0045851	pH reduction	3	0.369914	0.0979106	PPT1, CLN5, CLN6	632	12	14116	5.58386	1	0.864208	83.7865
GOTERM_BP_ALL	GO:0006310	DNA recombination	9	1.10974	0.0977669	NBN, PPIA, UNG, HUS1, LIG3, TREX1, RAD54L, ERCC1, TRIP13	632	105	14116	1.91447	1	0.865877	83.7409

## Sheet: K562 SUMO2 HS-enriched 
# GREAT version 2.0.2	Species assembly: hg19	Association rule: Basal+extension: 5000 bp upstream, 1000 bp downstream, 1000000 bp max extension, curated regulatory domains included
# Term Name	Binom Rank	Binom Raw P-Value	Binom Bonferroni P-Value	Binom FDR Q-Val	Binom Fold Enrichment	Binom Observed Region Hits	Binom Region Set Coverage	Hyper Rank	Hyper Bonferroni P-Value	Hyper FDR Q-Val	Hyper Fold Enrichment	Hyper Observed Gene Hits	Hyper Total Genes	Hyper Gene Set Coverage
translation	1	1.14269e-38	1.00112e-34	1.00112e-34	3.05745	183	0.0668127	16	8.04216e-27	5.02635e-28	2.35115	166	355	0.0470388
mRNA metabolic process	2	6.68337e-36	5.8553e-32	2.92765e-32	2.28058	278	0.101497	13	8.08614e-31	6.2201e-32	2.07771	250	605	0.0708416
RNA processing	4	3.54232e-31	3.10343e-27	7.75857e-28	2.14871	273	0.0996714	15	3.16588e-27	2.11058e-28	1.98894	250	632	0.0708416
viral reproduction	7	1.20364e-29	1.05451e-25	1.50644e-26	2.64357	175	0.0638919	49	1.85257e-10	3.78075e-12	1.8091	145	403	0.0410881
translational elongation	8	2.58881e-29	2.26805e-25	2.83507e-26	4.80396	80	0.0292077	31	3.06691e-14	9.89325e-16	2.77974	68	123	0.0192689
viral transcription	9	1.51986e-27	1.33155e-23	1.4795e-24	5.78279	63	0.0230011	45	1.82651e-11	4.05891e-13	2.94748	51	87	0.0144517
translational termination	11	8.66717e-27	7.59331e-23	6.90301e-24	5.49673	64	0.0233662	46	4.24537e-11	9.22906e-13	2.87317	52	91	0.014735
ncRNA metabolic process	13	1.27602e-23	1.11792e-19	8.59941e-21	2.71657	132	0.0481928	36	5.42821e-13	1.50784e-14	2.05539	121	296	0.0342873
protein complex disassembly	15	1.29985e-22	1.1388e-18	7.59198e-20	4.19806	70	0.0255568	41	2.86667e-12	6.99187e-14	2.83133	58	103	0.0164352
cellular protein complex disassembly	16	3.72171e-22	3.26059e-18	2.03787e-19	4.16993	69	0.0251917	43	8.23466e-12	1.91504e-13	2.80979	57	102	0.0161519
macromolecular complex disassembly	17	1.26327e-21	1.10675e-17	6.51028e-19	3.71346	77	0.0281125	47	1.14394e-10	2.43391e-12	2.55457	63	124	0.0178521
cellular macromolecular complex disassembly	20	3.40486e-21	2.98299e-17	1.4915e-18	3.68788	76	0.0277474	51	2.96811e-10	5.81982e-12	2.53447	62	123	0.0175687
RNA splicing, via transesterification reactions	22	5.00822e-20	4.3877e-16	1.99441e-17	2.75869	108	0.0394304	24	2.26727e-15	9.44696e-17	2.40257	97	203	0.0274865
nuclear mRNA splicing, via spliceosome	23	1.39704e-19	1.22394e-15	5.32149e-17	2.74953	106	0.0387003	26	3.72778e-15	1.43376e-16	2.41245	95	198	0.0269198
ncRNA processing	24	6.34526e-19	5.55908e-15	2.31628e-16	2.85802	96	0.0350493	58	6.32795e-09	1.09103e-10	2.06761	88	214	0.0249362
viral infectious cycle	25	7.7201e-19	6.76358e-15	2.70543e-16	3.27949	78	0.0284776	74	1.78914e-06	2.41775e-08	2.17526	61	141	0.0172854
ribosome biogenesis	28	8.30896e-15	7.27948e-11	2.59982e-12	3.00249	68	0.0248266	76	3.20834e-06	4.2215e-08	2.1352	62	146	0.0175687
viral reproductive process	29	1.06539e-14	9.33388e-11	3.21858e-12	2.62206	84	0.0306681	94	0.000329023	3.50024e-06	1.90014	65	172	0.0184188
ribonucleoprotein complex biogenesis	31	2.39761e-14	2.10054e-10	6.77594e-12	2.34119	101	0.0368748	55	2.07959e-09	3.78107e-11	2.06509	92	224	0.0260697
cellular component biogenesis at cellular level	32	3.13083e-14	2.74292e-10	8.57163e-12	2.29727	104	0.0379701	59	7.36945e-09	1.24906e-10	2.01122	94	235	0.0266364
RNA splicing	33	3.26148e-14	2.85739e-10	8.65875e-12	2.03447	136	0.0496532	39	2.56835e-12	6.58551e-14	2.00796	123	308	0.0348541
rRNA processing	36	4.83956e-13	4.23994e-09	1.17776e-10	3.27592	52	0.018985	89	0.000234721	2.63731e-06	2.16806	47	109	0.0133182
tRNA metabolic process	37	6.27826e-13	5.50038e-09	1.48659e-10	2.83098	64	0.0233662	69	3.35801e-07	4.86668e-09	2.28196	59	130	0.0167186
rRNA metabolic process	38	7.18968e-13	6.29888e-09	1.6576e-10	3.15559	54	0.0197152	96	0.000577259	6.01311e-06	2.09867	48	115	0.0136016
cellular component disassembly	41	1.12983e-11	9.89841e-08	2.41425e-09	2.1804	93	0.033954	81	2.60333e-05	3.21399e-07	1.88859	77	205	0.0218192
cellular component disassembly at cellular level	43	2.1732e-11	1.90394e-07	4.42777e-09	2.16342	92	0.0335889	82	5.00957e-05	6.10923e-07	1.8732	76	204	0.0215358
transcription termination, DNA-dependent	46	7.85813e-10	6.88451e-06	1.49663e-07	3.30959	37	0.0135086	118	0.00183855	1.55809e-05	2.29127	36	79	0.0102012
transcription elongation, DNA-dependent	47	1.27179e-09	1.11422e-05	2.37067e-07	3.13131	39	0.0142388	139	0.00813773	5.85448e-05	2.18084	36	83	0.0102012
negative regulation of ubiquitin-protein ligase activity	48	1.32315e-09	1.15921e-05	2.41502e-07	3.24448	37	0.0135086	112	0.00137388	1.22668e-05	2.37436	34	72	0.00963446
negative regulation of ubiquitin-protein ligase activity involved in mitotic cell cycle	49	2.50683e-09	2.19624e-05	4.48212e-07	3.36407	34	0.0124133	125	0.00228121	1.82497e-05	2.40146	32	67	0.00906773
regulation of ubiquitin-protein ligase activity	50	5.19694e-09	4.55304e-05	9.10609e-07	2.71732	45	0.0164293	144	0.0114761	7.96953e-05	2.08611	39	94	0.0110513
regulation of ligase activity	52	6.21718e-09	5.44687e-05	1.04748e-06	2.6018	48	0.0175246	135	0.00475365	3.52122e-05	2.10357	41	98	0.011618
mRNA 3'-end processing	54	8.01464e-09	7.02163e-05	1.3003e-06	3.14155	35	0.0127784	130	0.0033136	2.54892e-05	2.33698	33	71	0.00935109
signal transduction in response to DNA damage	57	1.40019e-08	0.000122671	2.15212e-06	2.47729	50	0.0182548	134	0.00475048	3.54513e-05	2.01122	46	115	0.0130349
RNA catabolic process	59	2.2988e-08	0.000201398	3.41353e-06	2.34358	54	0.0197152	80	2.47929e-05	3.09911e-07	2.19713	52	119	0.014735
DNA integrity checkpoint	61	2.42013e-08	0.000212027	3.47586e-06	2.31872	55	0.0200803	129	0.00320487	2.4844e-05	1.95749	51	131	0.0144517
endocrine pancreas development	63	3.34082e-08	0.00029269	4.64587e-06	2.07246	69	0.0251917	73	1.789e-06	2.45068e-08	2.23906	57	128	0.0161519
nuclear export	64	3.35983e-08	0.000294355	4.59929e-06	2.72355	40	0.0146039	165	0.0427264	0.000258948	2.05693	36	88	0.0102012
DNA damage checkpoint	65	3.60647e-08	0.000315963	4.86097e-06	2.33188	53	0.0193501	128	0.00318095	2.48512e-05	1.98689	49	124	0.013885
RNA 3'-end processing	67	4.17831e-08	0.000366062	5.46361e-06	2.7852	38	0.0138737	145	0.0115313	7.95264e-05	2.15488	36	84	0.0102012
mRNA catabolic process	68	4.51153e-08	0.000395255	5.81257e-06	2.48944	46	0.0167944	77	8.19795e-06	1.06467e-07	2.40705	45	94	0.0127515
anaphase-promoting complex-dependent proteasomal ubiquitin-dependent protein catabolic process	70	5.25401e-08	0.000460304	6.57577e-06	2.80499	37	0.0135086	157	0.0282581	0.000179988	2.13692	34	80	0.00963446
respiratory electron transport chain	73	5.81472e-08	0.000509428	6.97846e-06	2.41285	48	0.0175246	124	0.00219056	1.76658e-05	2.13311	42	99	0.0119014
Golgi vesicle transport	74	5.97526e-08	0.000523492	7.07422e-06	2.00511	72	0.026287	91	0.000259032	2.8465e-06	1.93151	63	164	0.0178521
regulation of ubiquitin-protein ligase activity involved in mitotic cell cycle	76	9.07032e-08	0.000794651	1.04559e-05	2.78856	36	0.0131435	167	0.0441862	0.000264588	2.12725	33	78	0.00935109
mRNA transport	82	1.23001e-07	0.00107762	1.31416e-05	2.30393	50	0.0182548	143	0.0111411	7.79096e-05	1.9931	44	111	0.0124681
RNA localization	83	1.26143e-07	0.00110514	1.33149e-05	2.14898	58	0.0211756	126	0.00242106	1.92147e-05	1.97254	51	130	0.0144517
negative regulation of protein ubiquitination	84	1.28446e-07	0.00112532	1.33967e-05	2.51595	42	0.0153341	121	0.00209462	1.73109e-05	2.2033	39	89	0.0110513
RNA transport	86	1.57135e-07	0.00137666	1.60077e-05	2.16768	56	0.0204454	132	0.00423013	3.20465e-05	1.971	49	125	0.013885
nuclear-transcribed mRNA catabolic process	87	1.65564e-07	0.0014505	1.66725e-05	2.59515	39	0.0142388	117	0.00171	1.46154e-05	2.26876	37	82	0.0104846
DNA damage response, signal transduction by p53 class mediator	93	2.21029e-07	0.00193643	2.08219e-05	2.49566	41	0.014969	162	0.0376611	0.000232476	2.04437	37	91	0.0104846
translational initiation	96	3.99439e-07	0.00349948	3.64529e-05	2.70502	34	0.0124133	149	0.0154933	0.000103982	2.21234	33	75	0.00935109
tRNA aminoacylation for protein translation	104	1.25068e-06	0.0109572	0.000105358	2.94876	27	0.00985761	109	0.00126153	1.15737e-05	2.72353	26	48	0.00736753
tRNA aminoacylation	114	2.38754e-06	0.0209173	0.000183485	2.72427	29	0.0105878	92	0.000283097	3.07714e-06	2.7605	28	51	0.00793426

## Sheet: K562 SUMO2 HS-depleted
# GREAT version 2.0.2	Species assembly: hg19	Association rule: Basal+extension: 5000 bp upstream, 1000 bp downstream, 1000000 bp max extension, curated regulatory domains included
# Term Name	Binom Rank	Binom Raw P-Value	Binom Bonferroni P-Value	Binom FDR Q-Val	Binom Fold Enrichment	Binom Observed Region Hits	Binom Region Set Coverage	Hyper Rank	Hyper Bonferroni P-Value	Hyper FDR Q-Val	Hyper Fold Enrichment	Hyper Observed Gene Hits	Hyper Total Genes	Hyper Gene Set Coverage
abnormal white adipose tissue physiology	50	2.92968e-06	0.0213661	0.000427323	3.33722	21	0.00513071	100	1	0.025814	2.61238	11	15	0.00220839

## Sheet: VCaP Pol2 UP in both
Category	Term	Term2	Count	%	PValue	Genes	List Total	Pop Hits	Pop Total	Fold Enrichment	Bonferroni	Benjamini	FDR
GOTERM_BP_ALL	GO:0006986	response to unfolded protein	14	1.322	2.77264e-17	HSP90AB1, HSP90AA1, HSPA1A, HSPA1B, SERPINH1, HSPH1, HSPA4L, DNAJA1, HSPA6, HSPB1, HSPA4, HSPD1, DNAJB1, DNAJB4, HSPA8	74	71	14116	37.614	2.78927e-14	2.78927e-14	4.38403e-14
GOTERM_BP_ALL	GO:0051789	response to protein stimulus	15	1.41643	2.13924e-16	HSP90AB1, EGR1, HSP90AA1, HSPA1A, HSPA1B, SERPINH1, HSPH1, DNAJA1, HSPA4L, HSPA6, HSPB1, HSPA4, HSPD1, DNAJB1, DNAJB4, HSPA8	74	107	14116	26.7416	2.23377e-13	1.11688e-13	3.55271e-13
GOTERM_BP_ALL	GO:0006457	protein folding	16	1.51086	1.26661e-14	HSP90AB1, TCP1, HSP90AA1, LMAN2L, FKBP4, CCT4, PPID, BAG3, DNAJA1, HSPA4L, DNAJB1, HSPD1, DNAJB4, AHSA1, DNAJA4, HSPA8	74	177	14116	17.2435	1.27325e-11	4.24416e-12	2.00173e-11
GOTERM_BP_ALL	GO:0009607	response to biotic stimulus	15	1.41643	8.25872e-09	HSP90AB1, HSP90AA1, HSPA1A, HSPA1B, SERPINH1, HSPH1, JUN, DNAJA1, HSPA4L, HSPA6, HSPB1, HSPA4, HSPD1, DNAJB1, DNAJB4, HSPA8	74	384	14116	7.45144	8.30824e-06	2.07707e-06	1.30585e-05
GOTERM_BP_ALL	GO:0010033	response to organic substance	19	1.79415	1.76543e-08	HSP90AB1, EGR1, HSP90AA1, HSPA1A, HSPA1B, SOD1, HPRT1, SERPINH1, HSPH1, JUN, DNAJA1, HSPA4L, HSPA6, HSPB1, HSPA4, DNAJB1, HSPD1, DNAJB4, HSPA8, NUDC	74	721	14116	5.02688	1.77601e-05	3.55204e-06	2.79146e-05
GOTERM_BP_ALL	GO:0042221	response to chemical stimulus	23	2.17186	2.74349e-07	EGR1, HSP90AB1, SRP14, HSP90AA1, EMX1, HSPA1A, HSPA1B, SOD1, HPRT1, SERPINH1, PRDX1, MT1X, HSPH1, JUN, DNAJA1, HSPA4L, HSPA6, HSPB1, HSPA4, DNAJB1, HSPD1, DNAJB4, HSPA8, NUDC	74	1281	14116	3.42498	0.000275957	4.59981e-05	0.000433793
GOTERM_BP_ALL	GO:0044267	cellular protein metabolic process	31	2.92729	6.44271e-07	HSP90AB1, LMAN2L, FKBP4, MKNK2, NAA16, P4HA2, P4HA1, SQSTM1, BAG3, CACYBP, DNAJA1, MRPL18, DNAJA4, HSPA8, TCP1, HSP90AA1, EIF1AD, MRPS6, SOD1, SUGT1, PRKD2, CCT4, JMJD6, PPID, HSPA4L, UBC, DNAJB1, UBB, HSPD1, DNAJB4, AHSA1	74	2355	14116	2.51102	0.000647927	9.25867e-05	0.0010187
GOTERM_BP_ALL	GO:0019538	protein metabolic process	32	3.02172	9.01392e-06	HSP90AB1, LMAN2L, FKBP4, MKNK2, NAA16, SERPINH1, P4HA2, P4HA1, SQSTM1, BAG3, CACYBP, DNAJA1, MRPL18, DNAJA4, HSPA8, TCP1, HSP90AA1, EIF1AD, MRPS6, SOD1, SUGT1, PRKD2, CCT4, JMJD6, PPID, HSPA4L, UBC, DNAJB1, UBB, HSPD1, DNAJB4, AHSA1	74	2812	14116	2.17077	0.00902705	0.00113286	0.0142516
GOTERM_BP_ALL	GO:0006950	response to stress	23	2.17186	2.5751e-05	HSP90AB1, HSP90AA1, NFKBID, MKNK2, STIP1, HSPA1A, HSPA1B, SOD1, SERPINH1, PRDX1, HSPH1, SQSTM1, JUN, DNAJA1, HSPA4L, HSPA6, HSPB1, HSPA4, DNAJB1, HSPD1, DNAJB4, AHSA2, AHSA1, HSPA8	74	1685	14116	2.6038	0.0255731	0.00287429	0.0407091
GOTERM_BP_ALL	GO:0051131	chaperone-mediated protein complex assembly	3	0.283286	0.000544745	HSP90AA1, HSPA4, HSPD1	74	7	14116	81.7529	0.421989	0.0533409	0.857871
GOTERM_BP_ALL	GO:0006916	anti-apoptosis	7	0.661001	0.000678122	SQSTM1, BAG3, UBC, HSPB1, HSPA1A, UBB, HSPA1B, SOD1	74	206	14116	6.48203	0.494609	0.0601532	1.06686
GOTERM_BP_ALL	GO:0008219	cell death	12	1.13314	0.00109946	DYNLL1, SQSTM1, JMJD6, BAG3, JUN, UBC, HSPB1, UBB, HSPD1, HPRT1, SOD1, DEDD2	74	719	14116	3.1837	0.669341	0.0880977	1.72436
GOTERM_BP_ALL	GO:0016265	death	12	1.13314	0.00116298	DYNLL1, SQSTM1, JMJD6, BAG3, JUN, UBC, HSPB1, UBB, HSPD1, HPRT1, SOD1, DEDD2	74	724	14116	3.16171	0.68983	0.0861134	1.82312
GOTERM_BP_ALL	GO:0043065	positive regulation of apoptosis	9	0.849858	0.00165179	DYNLL1, SQSTM1, JUN, UBC, UBB, HSPD1, SOD1, PRDX1, DEDD2	74	430	14116	3.99258	0.810445	0.112007	2.58006
GOTERM_BP_ALL	GO:0043068	positive regulation of programmed cell death	9	0.849858	0.00172567	DYNLL1, SQSTM1, JUN, UBC, UBB, HSPD1, SOD1, PRDX1, DEDD2	74	433	14116	3.96492	0.824045	0.109378	2.69399
GOTERM_BP_ALL	GO:0010942	positive regulation of cell death	9	0.849858	0.00177637	DYNLL1, SQSTM1, JUN, UBC, UBB, HSPD1, SOD1, PRDX1, DEDD2	74	435	14116	3.94669	0.832809	0.105767	2.7721
GOTERM_BP_ALL	GO:0043066	negative regulation of apoptosis	8	0.75543	0.002316	SQSTM1, BAG3, UBC, HSPB1, HSPA1A, UBB, HSPD1, HSPA1B, SOD1	74	354	14116	4.31089	0.902957	0.128214	3.59986
GOTERM_BP_ALL	GO:0043069	negative regulation of programmed cell death	8	0.75543	0.00250541	SQSTM1, BAG3, UBC, HSPB1, HSPA1A, UBB, HSPD1, HSPA1B, SOD1	74	359	14116	4.25085	0.91983	0.130816	3.88883
GOTERM_BP_ALL	GO:0060548	negative regulation of cell death	8	0.75543	0.00254469	SQSTM1, BAG3, UBC, HSPB1, HSPA1A, UBB, HSPD1, HSPA1B, SOD1	74	360	14116	4.23904	0.922943	0.126202	3.94865
GOTERM_BP_ALL	GO:0042981	regulation of apoptosis	12	1.13314	0.0026687	HSPA1A, HSPA1B, SOD1, PRDX1, DYNLL1, SQSTM1, JUN, BAG3, UBC, HSPB1, UBB, HSPD1, DEDD2	74	804	14116	2.84712	0.932004	0.125773	4.13731
GOTERM_BP_ALL	GO:0043067	regulation of programmed cell death	12	1.13314	0.0028811	HSPA1A, HSPA1B, SOD1, PRDX1, DYNLL1, SQSTM1, JUN, BAG3, UBC, HSPB1, UBB, HSPD1, DEDD2	74	812	14116	2.81907	0.945118	0.129091	4.4596
GOTERM_BP_ALL	GO:0010941	regulation of cell death	12	1.13314	0.0029642	HSPA1A, HSPA1B, SOD1, PRDX1, DYNLL1, SQSTM1, JUN, BAG3, UBC, HSPB1, UBB, HSPD1, DEDD2	74	815	14116	2.80869	0.949532	0.126936	4.58542
GOTERM_BP_ALL	GO:0006458	'de novo' protein folding	3	0.283286	0.00302043	DNAJB1, HSPD1, HSPA8	74	16	14116	35.7669	0.952315	0.123931	4.67047
GOTERM_BP_ALL	GO:0009408	response to heat	4	0.377715	0.00302218	HSPB1, HSPA4, DNAJB4, SOD1	74	56	14116	13.6255	0.9524	0.119153	4.67311
GOTERM_BP_ALL	GO:0006915	apoptosis	10	0.944287	0.0037373	DYNLL1, SQSTM1, JMJD6, BAG3, JUN, UBC, UBB, HSPD1, SOD1, DEDD2	74	602	14116	3.16872	0.976873	0.139869	5.74855
GOTERM_BP_ALL	GO:0012501	programmed cell death	10	0.944287	0.00411954	DYNLL1, SQSTM1, JMJD6, BAG3, JUN, UBC, UBB, HSPD1, SOD1, DEDD2	74	611	14116	3.12204	0.98428	0.147621	6.31872
GOTERM_BP_ALL	GO:0044237	cellular metabolic process	47	4.43815	0.00423128	PTGES3, SLC5A3, HSP90AB1, FKBP4, LMAN2L, MKNK2, NAA16, HSPA1A, TRPT1, HSPA1B, HPRT1, PRDX1, OAZ1, P4HA2, ELOVL5, SQSTM1, P4HA1, BAG3, CACYBP, DNAJA1, MRPL18, DNAJA4, DEDD2, HSPA8, EGR1, TCP1, HSP90AA1, EIF1AD, PCBD1, MRPS6, PAPD5, SUGT1, GRHL1, SOD1, PRKD2, CCT4, JMJD6, JUN, PPID, HSPA4L, UBC, DNAJB1, HSPD1, UBB, PGK1, DNAJB4, AHSA1, CBS	74	6636	14116	1.35105	0.985958	0.146141	6.48478
GOTERM_BP_ALL	GO:0048167	regulation of synaptic plasticity	4	0.377715	0.00441048	EGR1, YWHAG, UBC, UBB	74	64	14116	11.9223	0.988283	0.146844	6.75051
GOTERM_BP_ALL	GO:0051173	positive regulation of nitrogen compound metabolic process	10	0.944287	0.00579104	EGR1, HSP90AB1, HSP90AA1, SQSTM1, PCBD1, JUN, UBC, NAA16, UBB, HPRT1	74	644	14116	2.96206	0.997099	0.182474	8.77422
GOTERM_BP_ALL	GO:0044260	cellular macromolecule metabolic process	39	3.68272	0.00584438	PTGES3, HSP90AB1, FKBP4, LMAN2L, MKNK2, NAA16, HSPA1A, TRPT1, HSPA1B, P4HA2, P4HA1, SQSTM1, BAG3, CACYBP, DNAJA1, MRPL18, DNAJA4, DEDD2, HSPA8, EGR1, TCP1, HSP90AA1, EIF1AD, MRPS6, PAPD5, SOD1, GRHL1, SUGT1, PRKD2, CCT4, JMJD6, JUN, PPID, HSPA4L, UBC, DNAJB1, HSPD1, UBB, DNAJB4, AHSA1	74	5214	14116	1.42683	0.997251	0.178445	8.85158
GOTERM_BP_ALL	GO:0050896	response to stimulus	29	2.73843	0.00704211	HSP90AB1, SRP14, NFKBID, MKNK2, STIP1, HSPA1A, HSPA1B, HPRT1, SERPINH1, PRDX1, HSPH1, SQSTM1, DNAJA1, HSPA6, HSPA4, HSPA8, NUDC, EGR1, HSP90AA1, EMX1, SOD1, MT1X, JUN, HSPA4L, HSPB1, DNAJB1, HSPD1, DNAJB4, AHSA2, AHSA1	74	3502	14116	1.57965	0.999183	0.204939	10.5725
GOTERM_BP_ALL	GO:0009266	response to temperature stimulus	4	0.377715	0.00907052	HSPB1, HSPA4, DNAJB4, SOD1	74	83	14116	9.1931	0.999896	0.24908	13.4177
GOTERM_BP_ALL	GO:0043623	cellular protein complex assembly	5	0.472144	0.00985104	TCP1, HSP90AA1, FKBP4, HSPA4, HSPD1	74	162	14116	5.88755	0.999953	0.260511	14.4898
GOTERM_BP_ALL	GO:0034619	cellular chaperone-mediated protein complex assembly	2	0.188857	0.0103165	HSP90AA1, HSPA4	74	2	14116	190.757	0.999971	0.264226	15.1232
GOTERM_BP_ALL	GO:0006575	cellular amino acid derivative metabolic process	5	0.472144	0.0107046	OAZ1, P4HA2, P4HA1, HPRT1, SOD1	74	166	14116	5.74569	0.99998	0.266068	15.6479
GOTERM_BP_ALL	GO:0032268	regulation of cellular protein metabolic process	8	0.75543	0.011129	HSP90AB1, SRP14, JUN, UBC, MKNK2, HSPB1, UBB, CBS	74	474	14116	3.21952	0.999987	0.268557	16.2182
GOTERM_BP_ALL	GO:0044238	primary metabolic process	47	4.43815	0.0111777	PTGES3, SLC5A3, HSP90AB1, FKBP4, LMAN2L, MKNK2, NAA16, HSPA1A, TRPT1, HSPA1B, HPRT1, ACAT2, SERPINH1, OAZ1, ELOVL5, P4HA2, SQSTM1, P4HA1, BAG3, CACYBP, DNAJA1, MRPL18, DNAJA4, DEDD2, HSPA8, EGR1, TCP1, HSP90AA1, EIF1AD, MRPS6, PAPD5, SUGT1, GRHL1, SOD1, PRKD2, CCT4, JMJD6, JUN, PPID, HSPA4L, UBC, DNAJB1, HSPD1, UBB, PGK1, DNAJB4, AHSA1, CBS	74	6923	14116	1.29504	0.999988	0.263337	16.2836
GOTERM_BP_ALL	GO:0009987	cellular process	64	6.04344	0.0118562	HSP90AB1, SLC5A3, PTGES3, SRP14, LMAN2L, FERMT3, NAA16, PRDX1, ELOVL5, DYNLL1, P4HA2, P4HA1, BAG3, DEDD2, EGR1, SLC12A7, HSP90AA1, EMX1, PCBD1, MRPS6, PAPD5, GRHL1, PRKD2, JUN, UBC, HSPB1, UBB, CKS1B, NFKBIE, FKBP4, MKNK2, HSPA1A, TRPT1, SNX3, HSPA1B, HPRT1, SERPINH1, OAZ1, SLC35B2, SQSTM1, CACYBP, NGRN, DNAJA1, MRPL18, HSPA4, DNAJA4, NUDC, HSPA8, SEPW1, TCP1, EIF1AD, SUGT1, SOD1, YWHAG, CCT4, JM…	74	10541	14116	1.15819	0.999994	0.27076	17.1872
GOTERM_BP_ALL	GO:0016043	cellular component organization	22	2.07743	0.013245	PTGES3, TCP1, HSP90AA1, PCBD1, FKBP4, PAPD5, SNX3, SOD1, SUGT1, HPRT1, SERPINH1, DYNLL1, P4HA1, JMJD6, JUN, UBC, HSPA4, UBB, HSPD1, HSPA8, NUDC, DEDD2	74	2498	14116	1.68	0.999999	0.291025	19.0085
GOTERM_BP_ALL	GO:0032269	negative regulation of cellular protein metabolic process	5	0.472144	0.0140643	HSP90AB1, SRP14, JUN, UBC, UBB	74	180	14116	5.2988	0.999999	0.299688	20.0653
GOTERM_BP_ALL	GO:0018401	peptidyl-proline hydroxylation to 4-hydroxy-L-proline	2	0.188857	0.0154353	P4HA2, P4HA1	74	3	14116	127.171	1	0.317289	21.8048
GOTERM_BP_ALL	GO:0019471	4-hydroxyproline metabolic process	2	0.188857	0.0154353	P4HA2, P4HA1	74	3	14116	127.171	1	0.317289	21.8048
GOTERM_BP_ALL	GO:0051248	negative regulation of protein metabolic process	5	0.472144	0.0159694	HSP90AB1, SRP14, JUN, UBC, UBB	74	187	14116	5.10045	1	0.319953	22.4729
GOTERM_BP_ALL	GO:0008152	metabolic process	50	4.72144	0.0166291	PTGES3, SLC5A3, HSP90AB1, LMAN2L, NAA16, PRDX1, P4HA2, ELOVL5, P4HA1, BAG3, DEDD2, EGR1, HSP90AA1, PCBD1, MRPS6, PAPD5, GRHL1, PRKD2, JUN, UBC, UBB, FKBP4, MKNK2, TRPT1, HSPA1A, HSPA1B, HPRT1, ACAT2, SERPINH1, OAZ1, SQSTM1, CACYBP, DNAJA1, MRPL18, DNAJA4, HSPA8, TCP1, EIF1AD, ENGASE, SOD1, SUGT1, CCT4, JMJD6, PPID, HSPA4L, DNAJB1, HSPD1, PGK1, DNAJB4, AHSA1, CBS	74	7647	14116	1.24727	1	0.324508	23.2906
GOTERM_BP_ALL	GO:0043170	macromolecule metabolic process	40	3.77715	0.0167099	PTGES3, HSP90AB1, FKBP4, LMAN2L, MKNK2, NAA16, HSPA1A, TRPT1, HSPA1B, SERPINH1, P4HA2, P4HA1, SQSTM1, BAG3, CACYBP, DNAJA1, MRPL18, DNAJA4, DEDD2, HSPA8, EGR1, TCP1, HSP90AA1, EIF1AD, MRPS6, PAPD5, SOD1, GRHL1, SUGT1, PRKD2, CCT4, JMJD6, JUN, PPID, HSPA4L, UBC, DNAJB1, HSPD1, UBB, DNAJB4, AHSA1	74	5710	14116	1.3363	1	0.319738	23.3902
GOTERM_BP_ALL	GO:0065008	regulation of biological quality	15	1.41643	0.0171628	EGR1, PTGES3, SLC12A7, SEPW1, NFKBIE, SOD1, PRDX1, YWHAG, JMJD6, JUN, MT2A, UBC, UBB, HSPD1, DEDD2	74	1469	14116	1.94782	1	0.320919	23.9462
GOTERM_BP_ALL	GO:0008624	induction of apoptosis by extracellular signals	4	0.377715	0.0202375	SQSTM1, UBC, UBB, DEDD2	74	112	14116	6.81274	1	0.360536	27.6224
GOTERM_BP_ALL	GO:0007008	outer mitochondrial membrane organization	2	0.188857	0.020528	HSP90AA1, HSPA4	74	4	14116	95.3784	1	0.358508	27.9609
GOTERM_BP_ALL	GO:0018208	peptidyl-proline modification	2	0.188857	0.020528	P4HA2, P4HA1	74	4	14116	95.3784	1	0.358508	27.9609
GOTERM_BP_ALL	GO:0070096	mitochondrial outer membrane translocase complex assembly	2	0.188857	0.020528	HSP90AA1, HSPA4	74	4	14116	95.3784	1	0.358508	27.9609
GOTERM_BP_ALL	GO:0051246	regulation of protein metabolic process	8	0.75543	0.0224901	HSP90AB1, SRP14, JUN, UBC, MKNK2, HSPB1, UBB, CBS	74	546	14116	2.79497	1	0.379194	30.2092
GOTERM_BP_ALL	GO:0031328	positive regulation of cellular biosynthetic process	9	0.849858	0.0246934	EGR1, HSP90AB1, HSP90AA1, SQSTM1, PCBD1, JUN, UBC, NAA16, UBB	74	685	14116	2.50629	1	0.401504	32.6554
GOTERM_BP_ALL	GO:0042062	long-term strengthening of neuromuscular junction	2	0.188857	0.0255947	UBC, UBB	74	5	14116	76.3027	1	0.406472	33.6328
GOTERM_BP_ALL	GO:0042026	protein refolding	2	0.188857	0.0255947	HSP90AA1, HSPD1	74	5	14116	76.3027	1	0.406472	33.6328
GOTERM_BP_ALL	GO:0009891	positive regulation of biosynthetic process	9	0.849858	0.0266351	EGR1, HSP90AB1, HSP90AA1, SQSTM1, PCBD1, JUN, UBC, NAA16, UBB	74	695	14116	2.47023	1	0.412873	34.7444
GOTERM_BP_ALL	GO:0019725	cellular homeostasis	7	0.661001	0.0332538	SEPW1, SLC12A7, JUN, MT2A, SOD1, PRDX1, DEDD2	74	466	14116	2.86544	1	0.48018	41.418
GOTERM_BP_ALL	GO:0050804	regulation of synaptic transmission	4	0.377715	0.0333683	EGR1, YWHAG, UBC, UBB	74	136	14116	5.61049	1	0.474905	41.5276
GOTERM_BP_ALL	GO:0042542	response to hydrogen peroxide	3	0.283286	0.0339457	JUN, SOD1, PRDX1	74	56	14116	10.2191	1	0.474486	42.0774
GOTERM_BP_ALL	GO:0006519	cellular amino acid and derivative metabolic process	6	0.566572	0.0354561	OAZ1, P4HA2, P4HA1, HPRT1, SOD1, CBS	74	352	14116	3.25154	1	0.483304	43.4929
GOTERM_BP_ALL	GO:0019430	removal of superoxide radicals	2	0.188857	0.0356507	SOD1, PRDX1	74	7	14116	54.5019	1	0.479067	43.6729
GOTERM_BP_ALL	GO:0008582	regulation of synaptic growth at neuromuscular junction	2	0.188857	0.0356507	UBC, UBB	74	7	14116	54.5019	1	0.479067	43.6729
GOTERM_BP_ALL	GO:0031325	positive regulation of cellular metabolic process	10	0.944287	0.0370036	EGR1, HSP90AB1, HSP90AA1, SQSTM1, PCBD1, JUN, UBC, NAA16, UBB, HPRT1	74	880	14116	2.16769	1	0.485968	44.9094
GOTERM_BP_ALL	GO:0042592	homeostatic process	9	0.849858	0.0395174	PTGES3, SEPW1, SLC12A7, JMJD6, JUN, MT2A, SOD1, PRDX1, DEDD2	74	751	14116	2.28603	1	0.503084	47.1399
GOTERM_BP_ALL	GO:0051969	regulation of transmission of nerve impulse	4	0.377715	0.0405611	EGR1, YWHAG, UBC, UBB	74	147	14116	5.19066	1	0.506395	48.0409
GOTERM_BP_ALL	GO:0031644	regulation of neurological system process	4	0.377715	0.0447894	EGR1, YWHAG, UBC, UBB	74	153	14116	4.9871	1	0.536202	51.5457
GOTERM_BP_ALL	GO:0006461	protein complex assembly	7	0.661001	0.0462223	TCP1, HSP90AA1, PCBD1, FKBP4, HSPA4, HSPD1, HPRT1	74	505	14116	2.64415	1	0.541809	52.6823
GOTERM_BP_ALL	GO:0070271	protein complex biogenesis	7	0.661001	0.0462223	TCP1, HSP90AA1, PCBD1, FKBP4, HSPA4, HSPD1, HPRT1	74	505	14116	2.64415	1	0.541809	52.6823
GOTERM_BP_ALL	GO:0016044	membrane organization	6	0.566572	0.0471328	HSP90AA1, JMJD6, HSPA4, SNX3, SOD1, HSPA8	74	381	14116	3.00404	1	0.54314	53.3915
GOTERM_BP_ALL	GO:0009893	positive regulation of metabolic process	10	0.944287	0.0472065	EGR1, HSP90AB1, HSP90AA1, SQSTM1, PCBD1, JUN, UBC, NAA16, UBB, HPRT1	74	921	14116	2.07119	1	0.537995	53.4485
GOTERM_BP_ALL	GO:0009892	negative regulation of metabolic process	9	0.849858	0.0476135	EGR1, HSP90AB1, SRP14, DYNLL1, JUN, UBC, UBB, SOD1, DEDD2	74	780	14116	2.20104	1	0.535516	53.7619
GOTERM_BP_ALL	GO:0048522	positive regulation of cellular process	16	1.51086	0.0487327	HSP90AB1, EGR1, HSP90AA1, PCBD1, NAA16, HPRT1, SOD1, PRDX1, DYNLL1, SQSTM1, SLC35B2, JUN, UBC, UBB, HSPD1, DEDD2	74	1847	14116	1.65247	1	0.53848	54.6136
GOTERM_BP_ALL	GO:0051085	chaperone mediated protein folding requiring cofactor	2	0.188857	0.0505431	DNAJB1, HSPA8	74	10	14116	38.1514	1	0.546405	55.9603
GOTERM_BP_ALL	GO:0000303	response to superoxide	2	0.188857	0.0505431	SOD1, PRDX1	74	10	14116	38.1514	1	0.546405	55.9603
GOTERM_BP_ALL	GO:0018193	peptidyl-amino acid modification	4	0.377715	0.0515272	P4HA2, P4HA1, JMJD6, NAA16	74	162	14116	4.71004	1	0.548112	56.6765
GOTERM_BP_ALL	GO:0000305	response to oxygen radical	2	0.188857	0.0554566	SOD1, PRDX1	74	11	14116	34.683	1	0.570038	59.4291
GOTERM_BP_ALL	GO:0000302	response to reactive oxygen species	3	0.283286	0.0574739	JUN, SOD1, PRDX1	74	75	14116	7.63027	1	0.578105	60.7777
GOTERM_BP_ALL	GO:0051084	'de novo' posttranslational protein folding	2	0.188857	0.0652086	DNAJB1, HSPA8	74	13	14116	29.3472	1	0.620573	65.5691
GOTERM_BP_ALL	GO:0048699	generation of neurons	7	0.661001	0.0688182	YWHAG, EMX1, NGRN, UBC, UBB, HPRT1, SOD1	74	559	14116	2.38873	1	0.635876	67.6123
GOTERM_BP_ALL	GO:0045941	positive regulation of transcription	7	0.661001	0.0711885	EGR1, SQSTM1, PCBD1, JUN, UBC, NAA16, UBB	74	564	14116	2.36755	1	0.64365	68.8915
GOTERM_BP_ALL	GO:0044057	regulation of system process	5	0.472144	0.0758867	EGR1, YWHAG, UBC, UBB, SOD1	74	309	14116	3.08668	1	0.662972	71.2885
GOTERM_BP_ALL	GO:0030182	neuron differentiation	6	0.566572	0.0760823	EMX1, NGRN, UBC, UBB, HPRT1, SOD1	74	438	14116	2.61311	1	0.658965	71.3845
GOTERM_BP_ALL	GO:0031324	negative regulation of cellular metabolic process	8	0.75543	0.0780206	EGR1, HSP90AB1, SRP14, DYNLL1, JUN, UBC, UBB, DEDD2	74	720	14116	2.11952	1	0.663648	72.3191
GOTERM_BP_ALL	GO:0048519	negative regulation of biological process	15	1.41643	0.0789408	HSP90AB1, EGR1, SRP14, NFKBIE, HSPA1A, HSPA1B, SOD1, DYNLL1, SQSTM1, JUN, BAG3, UBC, HSPB1, UBB, HSPD1, DEDD2	74	1812	14116	1.57911	1	0.663271	72.7527
GOTERM_BP_ALL	GO:0010628	positive regulation of gene expression	7	0.661001	0.0796009	EGR1, SQSTM1, PCBD1, JUN, UBC, NAA16, UBB	74	581	14116	2.29827	1	0.661662	73.0599
GOTERM_BP_ALL	GO:0044265	cellular macromolecule catabolic process	8	0.75543	0.080283	SQSTM1, CACYBP, UBC, HSPA1A, UBB, HSPA1B, SOD1, SUGT1, DEDD2	74	725	14116	2.1049	1	0.660193	73.3738
GOTERM_BP_ALL	GO:0044248	cellular catabolic process	10	0.944287	0.0807226	SQSTM1, CACYBP, UBC, HSPA1A, UBB, HSPA1B, SOD1, SUGT1, PRDX1, DEDD2, CBS	74	1024	14116	1.86286	1	0.657609	73.5743
GOTERM_BP_ALL	GO:0048523	negative regulation of cellular process	14	1.322	0.0822301	HSP90AB1, EGR1, SRP14, HSPA1A, HSPA1B, SOD1, DYNLL1, SQSTM1, JUN, BAG3, UBC, HSPB1, UBB, HSPD1, DEDD2	74	1660	14116	1.60879	1	0.660079	74.2512
GOTERM_BP_ALL	GO:0034622	cellular macromolecular complex assembly	5	0.472144	0.082338	TCP1, HSP90AA1, FKBP4, HSPA4, HSPD1	74	318	14116	2.99932	1	0.656023	74.2991
GOTERM_BP_ALL	GO:0006917	induction of apoptosis	5	0.472144	0.0838077	SQSTM1, UBC, UBB, PRDX1, DEDD2	74	320	14116	2.98057	1	0.658303	74.9423
GOTERM_BP_ALL	GO:0046649	lymphocyte activation	4	0.377715	0.0839409	EGR1, JMJD6, HSPD1, HPRT1	74	199	14116	3.83431	1	0.654463	74.9998
GOTERM_BP_ALL	GO:0012502	induction of programmed cell death	5	0.472144	0.0845475	SQSTM1, UBC, UBB, PRDX1, DEDD2	74	321	14116	2.97129	1	0.652829	75.2603
GOTERM_BP_ALL	GO:0010646	regulation of cell communication	10	0.944287	0.086187	EGR1, HSP90AB1, YWHAG, SQSTM1, SLC35B2, UBC, UBB, SOD1, PRDX1, CBS	74	1038	14116	1.83773	1	0.65586	75.9516
GOTERM_BP_ALL	GO:0051963	regulation of synaptogenesis	2	0.188857	0.0891561	UBC, UBB	74	18	14116	21.1952	1	0.66458	77.1578
GOTERM_BP_ALL	GO:0010035	response to inorganic substance	4	0.377715	0.0898632	JUN, SOD1, PRDX1, MT1X	74	205	14116	3.72208	1	0.663379	77.4366
GOTERM_BP_ALL	GO:0022008	neurogenesis	7	0.661001	0.0901929	YWHAG, EMX1, NGRN, UBC, UBB, HPRT1, SOD1	74	601	14116	2.22179	1	0.660597	77.5655
GOTERM_BP_ALL	GO:0006412	translation	5	0.472144	0.0921221	EIF1AD, UBC, MRPL18, MRPS6, UBB	74	331	14116	2.88152	1	0.664596	78.306
GOTERM_BP_ALL	GO:0042325	regulation of phosphorylation	6	0.566572	0.0931948	CKS1B, YWHAG, DYNLL1, JUN, SOD1, CBS	74	466	14116	2.4561	1	0.664956	78.7077
GOTERM_BP_ALL	GO:0048667	cell morphogenesis involved in neuron differentiation	4	0.377715	0.0939071	UBC, UBB, HPRT1, SOD1	74	209	14116	3.65085	1	0.663839	78.9706
GOTERM_BP_ALL	GO:0048872	homeostasis of number of cells	3	0.283286	0.0945215	JMJD6, SOD1, PRDX1	74	100	14116	5.7227	1	0.662346	79.195
GOTERM_BP_ALL	GO:0048518	positive regulation of biological process	16	1.51086	0.0952824	HSP90AB1, EGR1, HSP90AA1, PCBD1, NAA16, HPRT1, SOD1, PRDX1, DYNLL1, SQSTM1, SLC35B2, JUN, UBC, UBB, HSPD1, DEDD2	74	2033	14116	1.50128	1	0.661473	79.4697
GOTERM_BP_ALL	GO:0010608	posttranscriptional regulation of gene expression	4	0.377715	0.0959571	SRP14, MKNK2, HSPB1, HSPD1	74	211	14116	3.61624	1	0.660273	79.7105

## Sheet: VCaP Pol2 Up only in siUBE2I
Category	Term	Term2	Count	%	PValue	Genes	List Total	Pop Hits	Pop Total	Fold Enrichment	Bonferroni	Benjamini	FDR
GOTERM_BP_ALL	GO:0006457	protein folding	9	0.641026	2.50565e-05	CCT7, CCT5, CCT8, DNAJC7, DNAJB2, CCT2, CCT3, CCT6A, DNAJB5	96	177	14116	7.47669	0.0247943	0.0247943	0.0395912
GOTERM_BP_ALL	GO:0044237	cellular metabolic process	65	4.62963	4.69788e-05	ZNF83, GPBP1, MORF4L2, EIF5, CCT2, CCT3, CLK1, FOS, PLOD1, PLOD3, U2AF1, DNAJC7, SPR, FBXL14, OGT, ZNF394, LSM2, KHDRBS1, NFKBIZ, SNAPC5, CA12, NEIL2, HNRNPA2B1, CCT6A, UBE2H, UBE2B, TARS, GLUL, PRDX6, EIF2S2, RIPK2, GNAS, GADD45B, PTMS, UBE2S, SERP1, TAF9B, NFS1, AZIN1, BANF1, STAT6, HSPA1L, GFM2, UBE2D3, TSPYL2, DGKE, TDRD1, GTF3C3, TCIRG1, SHMT2, MOCS2, TAF7, ZNF221, SLBP, CCT7, CCT5, ATF3, DU…	96	6636	14116	1.44028	0.0459831	0.0232621	0.0742183
GOTERM_BP_ALL	GO:0044260	cellular macromolecule metabolic process	54	3.84615	0.000135856	ZNF83, GPBP1, MORF4L2, EIF5, CCT2, CCT3, CLK1, FOS, PLOD1, PLOD3, DNAJC7, U2AF1, FBXL14, LSM2, ZNF394, OGT, KHDRBS1, SNAPC5, NFKBIZ, NEIL2, HNRNPA2B1, UBE2H, CCT6A, UBE2B, TARS, EIF2S2, RIPK2, GADD45B, PTMS, UBE2S, SERP1, TAF9B, NFS1, BANF1, HSPA1L, STAT6, GFM2, UBE2D3, TSPYL2, TDRD1, GTF3C3, MOCS2, TAF7, ZNF221, SLBP, CCT7, CCT5, ATF3, DUSP1, CCT8, NOP58, DNAJB2, PDCD6, DNAJB5	96	5214	14116	1.52287	0.127277	0.0443647	0.214487
GOTERM_BP_ALL	GO:0008152	metabolic process	69	4.91453	0.000370296	SAT1, ZNF83, GPBP1, MORF4L2, EIF5, CCT2, CCT3, CLK1, FOS, PLOD1, PLOD3, U2AF1, DNAJC7, SPR, FBXL14, OGT, ZNF394, LSM2, KHDRBS1, NFKBIZ, SNAPC5, CA12, NEIL2, HNRNPA2B1, CCT6A, UBE2H, UBE2B, TARS, GLUL, PRDX6, EIF2S2, RIPK2, GNAS, PTMS, GADD45B, UBE2S, SERP1, TAF9B, CLU, NFS1, AZIN1, BANF1, STAT6, HSPA1L, GFM2, UBE2D3, TSPYL2, DGKE, TDRD1, GTF3C3, TCIRG1, CHDH, SHMT2, MOCS2, TAF7, ZNF221, SLBP, CCT…	96	7647	14116	1.32678	0.310029	0.0886026	0.583604
GOTERM_BP_ALL	GO:0043170	macromolecule metabolic process	55	3.91738	0.00088124	ZNF83, GPBP1, MORF4L2, EIF5, CCT2, CCT3, CLK1, FOS, PLOD1, PLOD3, U2AF1, DNAJC7, FBXL14, LSM2, ZNF394, OGT, KHDRBS1, NFKBIZ, SNAPC5, NEIL2, HNRNPA2B1, UBE2H, CCT6A, UBE2B, TARS, EIF2S2, RIPK2, GADD45B, PTMS, UBE2S, SERP1, CLU, TAF9B, NFS1, BANF1, HSPA1L, STAT6, GFM2, UBE2D3, TSPYL2, TDRD1, GTF3C3, MOCS2, TAF7, ZNF221, SLBP, CCT7, CCT5, ATF3, DUSP1, CCT8, NOP58, DNAJB2, PDCD6, DNAJB5	96	5710	14116	1.41634	0.586621	0.161951	1.38364
GOTERM_BP_ALL	GO:0044238	primary metabolic process	62	4.41595	0.00200296	ZNF83, GPBP1, MORF4L2, EIF5, CCT2, CCT3, CLK1, FOS, PLOD1, PLOD3, U2AF1, DNAJC7, FBXL14, OGT, LSM2, ZNF394, KHDRBS1, NFKBIZ, SNAPC5, NEIL2, HNRNPA2B1, CCT6A, UBE2H, UBE2B, TARS, GLUL, PRDX6, EIF2S2, RIPK2, GADD45B, PTMS, UBE2S, SERP1, TAF9B, CLU, NFS1, AZIN1, BANF1, STAT6, HSPA1L, GFM2, UBE2D3, TSPYL2, DGKE, TDRD1, GTF3C3, TCIRG1, SHMT2, MOCS2, TAF7, ZNF221, SLBP, CCT7, CCT5, ATF3, DUSP1, CCT8, N…	96	6923	14116	1.31685	0.865874	0.28454	3.11892
GOTERM_BP_ALL	GO:0042221	response to chemical stimulus	19	1.35328	0.00201519	PLXNA3, CLU, TAF9B, UBE2B, DDIT4, STAT6, HSPA1L, FOS, GLUL, PLOD1, DUSP1, PRDX6, RIPK2, DNAJB2, GNAS, OGT, ASNA1, PDCD6, DNAJB5	96	1281	14116	2.18095	0.867511	0.250801	3.13769
GOTERM_BP_ALL	GO:0044267	cellular protein metabolic process	28	1.9943	0.00284483	EIF5, NFS1, CCT2, CCT3, CLK1, GFM2, UBE2D3, PLOD1, PLOD3, DNAJC7, FBXL14, OGT, MOCS2, UBE2H, CCT6A, UBE2B, CCT7, TARS, CCT5, DUSP1, EIF2S2, CCT8, RIPK2, DNAJB2, GADD45B, UBE2S, DNAJB5, SERP1	96	2355	14116	1.74827	0.94242	0.300104	4.40246
GOTERM_BP_ALL	GO:0042559	pteridine and derivative biosynthetic process	3	0.213675	0.00386919	MOCS2, NFS1, SPR	96	14	14116	31.5089	0.979441	0.350534	5.94272
GOTERM_BP_ALL	GO:0009987	cellular process	83	5.91168	0.00422467	PLXNA3, ZNF83, GPBP1, MORF4L2, EIF5, CCT2, CLK1, CCT3, FAM83D, FOS, HIST1H2BM, PLOD1, IFT20, PLOD3, U2AF1, DNAJC7, TPT1, SPR, FBXL14, OGT, ZNF394, LSM2, KHDRBS1, NFKBIZ, SNAPC5, CA12, NEIL2, HNRNPA2B1, CCT6A, UBE2H, UBE2B, DDIT4, TARS, GLUL, PRDX6, EIF2S2, RIPK2, GNAS, PTMS, GADD45B, UBE2S, SERP1, TAF9B, CLU, NFS1, AZIN1, TSPYL4, CCNG1, BANF1, STAT6, HSPA1L, GFM2, UBE2D3, TSPYL2, DGKE, MTCH1, SLC…	96	10541	14116	1.15781	0.985622	0.345712	6.47177
GOTERM_BP_ALL	GO:0019438	aromatic compound biosynthetic process	3	0.213675	0.00639255	MOCS2, NFS1, SPR	96	18	14116	24.5069	0.998381	0.442433	9.63837
GOTERM_BP_ALL	GO:0034641	cellular nitrogen compound metabolic process	37	2.63533	0.0070434	ZNF83, GPBP1, MORF4L2, TAF9B, NFS1, AZIN1, BANF1, HSPA1L, STAT6, FOS, TSPYL2, PLOD1, U2AF1, SPR, LSM2, ZNF394, TDRD1, GTF3C3, KHDRBS1, TCIRG1, SNAPC5, NFKBIZ, SHMT2, MOCS2, TAF7, NEIL2, HNRNPA2B1, ZNF221, UBE2B, SLBP, TARS, GLUL, ATF3, NOP58, HIBCH, PTMS, PDCD6	96	3670	14116	1.48244	0.99916	0.445786	10.5693
GOTERM_BP_ALL	GO:0042558	pteridine and derivative metabolic process	3	0.213675	0.0103426	MOCS2, NFS1, SPR	96	23	14116	19.1793	0.99997	0.551267	15.1515
GOTERM_BP_ALL	GO:0006807	nitrogen compound metabolic process	37	2.63533	0.0113556	ZNF83, GPBP1, MORF4L2, TAF9B, NFS1, AZIN1, BANF1, HSPA1L, STAT6, FOS, TSPYL2, PLOD1, U2AF1, SPR, LSM2, ZNF394, TDRD1, GTF3C3, KHDRBS1, TCIRG1, SNAPC5, NFKBIZ, SHMT2, MOCS2, TAF7, NEIL2, HNRNPA2B1, ZNF221, UBE2B, SLBP, TARS, GLUL, ATF3, NOP58, HIBCH, PTMS, PDCD6	96	3778	14116	1.44006	0.999989	0.558417	16.5137
GOTERM_BP_ALL	GO:0019538	protein metabolic process	29	2.06553	0.0165743	CLU, EIF5, NFS1, CCT2, CCT3, CLK1, GFM2, UBE2D3, PLOD1, PLOD3, DNAJC7, FBXL14, OGT, MOCS2, UBE2H, CCT6A, UBE2B, CCT7, TARS, CCT5, DUSP1, EIF2S2, CCT8, RIPK2, DNAJB2, GADD45B, UBE2S, DNAJB5, SERP1	96	2812	14116	1.51643	1	0.672557	23.2127
GOTERM_BP_ALL	GO:0044106	cellular amine metabolic process	7	0.498575	0.01693	TARS, GLUL, SHMT2, PLOD1, NFS1, AZIN1, HIBCH	96	305	14116	3.37473	1	0.656758	23.6505
GOTERM_BP_ALL	GO:0006520	cellular amino acid metabolic process	6	0.42735	0.0182191	TARS, GLUL, SHMT2, PLOD1, NFS1, HIBCH	96	226	14116	3.90376	1	0.661678	25.2174
GOTERM_BP_ALL	GO:0044271	nitrogen compound biosynthetic process	7	0.498575	0.0223622	TCIRG1, GLUL, MOCS2, PLOD1, NFS1, AZIN1, SPR	96	325	14116	3.16705	1	0.716051	30.052
GOTERM_BP_ALL	GO:0010033	response to organic substance	11	0.783476	0.0229727	HSPA1L, STAT6, FOS, GLUL, DUSP1, TAF9B, RIPK2, DNAJB2, GNAS, UBE2B, DNAJB5	96	721	14116	2.24335	1	0.706431	30.7391
GOTERM_BP_ALL	GO:0006950	response to stress	19	1.35328	0.0308836	TCIRG1, NFKBIZ, CLU, NEIL2, MORF4L2, UBE2B, DDIT4, HSPA1L, FOS, PLOD1, DUSP1, PRDX6, RIPK2, DNAJB2, GADD45B, ERRFI1, TP53INP1, SERP1, DNAJB5	96	1685	14116	1.65804	1	0.792301	39.0899
GOTERM_BP_ALL	GO:0006519	cellular amino acid and derivative metabolic process	7	0.498575	0.031414	TARS, GLUL, SHMT2, PLOD1, NFS1, AZIN1, HIBCH	96	352	14116	2.92412	1	0.781931	39.6146
GOTERM_BP_ALL	GO:0051789	response to protein stimulus	4	0.2849	0.0354751	HSPA1L, FOS, DNAJB2, DNAJB5	96	107	14116	5.49688	1	0.807004	43.4941
GOTERM_BP_ALL	GO:0032535	regulation of cellular component size	6	0.42735	0.0360526	PLXNA3, TSPYL2, TAF9B, NOP58, CCNG1, SPTAN1	96	271	14116	3.25554	1	0.798033	44.0264
GOTERM_BP_ALL	GO:0006730	one-carbon metabolic process	4	0.2849	0.0397804	FOS, SHMT2, CA12, TDRD1	96	112	14116	5.25149	1	0.816358	47.3511
GOTERM_BP_ALL	GO:0009607	response to biotic stimulus	7	0.498575	0.0449054	HSPA1L, FOS, ZC3HAV1, RIPK2, DNAJB2, BANF1, DNAJB5	96	384	14116	2.68045	1	0.841416	51.6208
GOTERM_BP_ALL	GO:0006777	Mo-molybdopterin cofactor biosynthetic process	2	0.14245	0.0461787	MOCS2, NFS1	96	7	14116	42.0119	1	0.838308	52.6302
GOTERM_BP_ALL	GO:0043545	molybdopterin cofactor metabolic process	2	0.14245	0.0461787	MOCS2, NFS1	96	7	14116	42.0119	1	0.838308	52.6302
GOTERM_BP_ALL	GO:0019720	Mo-molybdopterin cofactor metabolic process	2	0.14245	0.0461787	MOCS2, NFS1	96	7	14116	42.0119	1	0.838308	52.6302
GOTERM_BP_ALL	GO:0051189	prosthetic group metabolic process	2	0.14245	0.0461787	MOCS2, NFS1	96	7	14116	42.0119	1	0.838308	52.6302
GOTERM_BP_ALL	GO:0032324	molybdopterin cofactor biosynthetic process	2	0.14245	0.0461787	MOCS2, NFS1	96	7	14116	42.0119	1	0.838308	52.6302
GOTERM_BP_ALL	GO:0010035	response to inorganic substance	5	0.356125	0.0495497	FOS, DUSP1, PRDX6, ASNA1, PDCD6	96	205	14116	3.58638	1	0.848318	55.2078
GOTERM_BP_ALL	GO:0016070	RNA metabolic process	12	0.854701	0.0500339	KHDRBS1, SNAPC5, TARS, TAF7, HNRNPA2B1, TAF9B, U2AF1, NOP58, LSM2, TDRD1, GTF3C3, SLBP	96	938	14116	1.88113	1	0.840681	55.5671
GOTERM_BP_ALL	GO:0008361	regulation of cell size	5	0.356125	0.0502801	PLXNA3, TSPYL2, TAF9B, NOP58, CCNG1	96	206	14116	3.56897	1	0.831776	55.7487
GOTERM_BP_ALL	GO:0009308	amine metabolic process	7	0.498575	0.0528331	TARS, GLUL, SHMT2, PLOD1, NFS1, AZIN1, HIBCH	96	400	14116	2.57323	1	0.836828	57.5917
GOTERM_BP_ALL	GO:0012501	programmed cell death	9	0.641026	0.0533643	CLU, TAF9B, MTCH1, RIPK2, GADD45B, PDCD6, FXR1, TP53INP1, DDIT4	96	611	14116	2.16592	1	0.830109	57.966
GOTERM_BP_ALL	GO:0006259	DNA metabolic process	8	0.569801	0.0542249	HSPA1L, FOS, MORF4L2, NEIL2, PTMS, UBE2B, BANF1, TDRD1	96	506	14116	2.32477	1	0.825475	58.5659
GOTERM_BP_ALL	GO:0018130	heterocycle biosynthetic process	3	0.213675	0.0598805	MOCS2, NFS1, SPR	96	59	14116	7.47669	1	0.84663	62.3129
GOTERM_BP_ALL	GO:0032870	cellular response to hormone stimulus	4	0.2849	0.0605786	FOS, DUSP1, GNAS, UBE2B	96	133	14116	4.42231	1	0.841445	62.7528
GOTERM_BP_ALL	GO:0051129	negative regulation of cellular component organization	4	0.2849	0.0707743	PLXNA3, TAF7, CLU, SPTAN1	96	142	14116	4.14202	1	0.87772	68.653
GOTERM_BP_ALL	GO:0006986	response to unfolded protein	3	0.213675	0.0826344	HSPA1L, DNAJB2, DNAJB5	96	71	14116	6.21303	1	0.909337	74.4123
GOTERM_BP_ALL	GO:0000302	response to reactive oxygen species	3	0.213675	0.0907257	FOS, DUSP1, PRDX6	96	75	14116	5.88167	1	0.923895	77.7554
GOTERM_BP_ALL	GO:0006979	response to oxidative stress	4	0.2849	0.0986497	FOS, DUSP1, PRDX6, CLU	96	164	14116	3.58638	1	0.935343	80.629
GOTERM_BP_ALL	GO:0034097	response to cytokine stimulus	3	0.213675	0.0990395	STAT6, FOS, RIPK2	96	79	14116	5.58386	1	0.931406	80.761

## Sheet: VCaP Pol2 DOWN only in siNON
Category	Term	Term2	Count	%	PValue	Genes	List Total	Pop Hits	Pop Total	Fold Enrichment	Bonferroni	Benjamini	FDR
GOTERM_BP_ALL	GO:0006414	translational elongation	12	0.676819	2.61574e-14	EEF1A1, RPL13, RPL3, RPS12, RPL36, RPL10, RPL23A, RPL7A, RPL12, RPS2, RPS8, RPL13AP5	49	101	14116	34.2275	2.1223e-11	2.1223e-11	4.029e-11
GOTERM_BP_ALL	GO:0006412	translation	12	0.676819	1.03967e-08	EEF1A1, RPL13, RPL3, RPS12, RPL36, RPL10, RPL23A, RPL7A, RPL12, RPS2, RPS8, RPL13AP5	49	331	14116	10.444	8.42128e-06	4.21065e-06	1.5985e-05
GOTERM_BP_ALL	GO:0008152	metabolic process	44	2.48167	1.36346e-07	ZNF614, ARSD, ZNF79, PDGFB, RPL13, RPL36, ECHS1, VGF, SOX9, RPS2, TTLL12, RABGGTB, RPL13AP5, MIF, GATA2, SLC29A2, RBM8A, GPX4, RPL3, RPL10, RPL12, RPL7A, LIPT2, ZNF575, MYC, EEF1A1, NOL3, NAT6, TBX3, FADS1, PIM1, ZNF649, RPL23A, CBR3, RBMX, RPS8, HES1, TST, METTL12, CCND1, DUSP2, BTG2, HES4, RPS12	49	7647	14116	1.65759	0.000110434	3.68128e-05	0.000209633
GOTERM_BP_ALL	GO:0044237	cellular metabolic process	40	2.25606	1.08356e-06	ZNF614, ZNF79, PDGFB, RPL13, RPL36, ECHS1, VGF, SOX9, RPS2, TTLL12, RABGGTB, RPL13AP5, MIF, GATA2, SLC29A2, RBM8A, GPX4, RPL3, RPL10, RPL12, RPL7A, LIPT2, ZNF575, MYC, EEF1A1, NOL3, TBX3, FADS1, PIM1, ZNF649, RPL23A, RBMX, RPS8, HES1, TST, CCND1, DUSP2, BTG2, HES4, RPS12	49	6636	14116	1.73648	0.000877298	0.000219397	0.00166597
GOTERM_BP_ALL	GO:0010467	gene expression	26	1.46644	2.41268e-06	ZNF614, ZNF79, RPL13, RPL36, SOX9, RPS2, RPL13AP5, GATA2, RBM8A, RPL3, RPL10, RPL7A, RPL12, ZNF575, MYC, EEF1A1, NOL3, TBX3, ZNF649, RPL23A, RBMX, RPS8, HES1, BTG2, HES4, RPS12	49	2999	14116	2.49754	0.00195237	0.000390779	0.00370946
GOTERM_BP_ALL	GO:0044249	cellular biosynthetic process	27	1.52284	8.77885e-06	ZNF614, ZNF79, PDGFB, RPL13, RPL36, SOX9, RPS2, RPL13AP5, MIF, GATA2, RPL3, RPL10, RPL7A, RPL12, LIPT2, ZNF575, MYC, EEF1A1, TBX3, FADS1, ZNF649, RPL23A, RPS8, HES1, BTG2, HES4, RPS12	49	3442	14116	2.25979	0.00708568	0.00118445	0.0134967
GOTERM_BP_ALL	GO:0034645	cellular macromolecule biosynthetic process	24	1.35364	1.18134e-05	ZNF614, EEF1A1, ZNF79, TBX3, PDGFB, RPL13, RPL36, ZNF649, RPL23A, RPS2, SOX9, RPL13AP5, RPS8, HES1, GATA2, BTG2, HES4, RPS12, RPL3, RPL10, RPL12, RPL7A, ZNF575, MYC	49	2812	14116	2.45873	0.00952325	0.00136605	0.0181616
GOTERM_BP_ALL	GO:0009059	macromolecule biosynthetic process	24	1.35364	1.33494e-05	ZNF614, EEF1A1, ZNF79, TBX3, PDGFB, RPL13, RPL36, ZNF649, RPL23A, RPS2, SOX9, RPL13AP5, RPS8, HES1, GATA2, BTG2, HES4, RPS12, RPL3, RPL10, RPL12, RPL7A, ZNF575, MYC	49	2832	14116	2.44137	0.0107548	0.00135072	0.0205228
GOTERM_BP_ALL	GO:0009058	biosynthetic process	27	1.52284	1.52611e-05	ZNF614, ZNF79, PDGFB, RPL13, RPL36, SOX9, RPS2, RPL13AP5, MIF, GATA2, RPL3, RPL10, RPL7A, RPL12, LIPT2, ZNF575, MYC, EEF1A1, TBX3, FADS1, ZNF649, RPL23A, RPS8, HES1, BTG2, HES4, RPS12	49	3542	14116	2.19599	0.0122855	0.00137256	0.0234614
GOTERM_BP_ALL	GO:0044260	cellular macromolecule metabolic process	33	1.86125	2.72002e-05	ZNF614, ZNF79, PDGFB, RPL13, RPL36, SOX9, RPS2, TTLL12, RABGGTB, RPL13AP5, GATA2, RBM8A, RPL3, RPL10, RPL12, RPL7A, LIPT2, ZNF575, MYC, EEF1A1, NOL3, TBX3, PIM1, ZNF649, RPL23A, RBMX, RPS8, HES1, CCND1, DUSP2, BTG2, HES4, RPS12	49	5214	14116	1.8233	0.0217915	0.00220082	0.0418124
GOTERM_BP_ALL	GO:0044238	primary metabolic process	38	2.14326	6.44212e-05	ZNF614, ZNF79, PDGFB, RPL13, ECHS1, RPL36, SOX9, RPS2, TTLL12, RABGGTB, RPL13AP5, MIF, GATA2, SLC29A2, RBM8A, GPX4, RPL3, RPL10, RPL12, RPL7A, LIPT2, ZNF575, MYC, EEF1A1, NOL3, TBX3, FADS1, PIM1, ZNF649, RPL23A, RBMX, RPS8, HES1, CCND1, DUSP2, BTG2, HES4, RPS12	49	6923	14116	1.58127	0.0508447	0.00473266	0.0990023
GOTERM_BP_ALL	GO:0043170	macromolecule metabolic process	33	1.86125	0.000212839	ZNF614, ZNF79, PDGFB, RPL13, RPL36, SOX9, RPS2, TTLL12, RABGGTB, RPL13AP5, GATA2, RBM8A, RPL3, RPL10, RPL12, RPL7A, LIPT2, ZNF575, MYC, EEF1A1, NOL3, TBX3, PIM1, ZNF649, RPL23A, RBMX, RPS8, HES1, CCND1, DUSP2, BTG2, HES4, RPS12	49	5710	14116	1.66492	0.158373	0.0142655	0.326742
GOTERM_BP_ALL	GO:0044267	cellular protein metabolic process	19	1.07163	0.000431257	EEF1A1, RPL13, PIM1, RPL36, RPL23A, RPS2, RPL13AP5, RABGGTB, RPS8, TTLL12, CCND1, DUSP2, BTG2, RPS12, RPL3, RPL10, RPL12, RPL7A, LIPT2	49	2355	14116	2.32423	0.294885	0.0265185	0.661011
GOTERM_BP_ALL	GO:0019538	protein metabolic process	20	1.12803	0.00134181	EEF1A1, RPL13, PIM1, RPL36, RPL23A, RPS2, RPL13AP5, RABGGTB, RPS8, TTLL12, CCND1, DUSP2, BTG2, RPS12, RPL3, RPL10, RPL12, RPL7A, LIPT2, MYC	49	2812	14116	2.04894	0.662975	0.0747446	2.04327
GOTERM_BP_ALL	GO:0045596	negative regulation of cell differentiation	5	0.282008	0.00612942	HES1, CCND1, TBX3, CCDC85B, SOX9	49	216	14116	6.66856	0.993127	0.282518	9.01999
GOTERM_BP_ALL	GO:0043066	negative regulation of apoptosis	6	0.338409	0.00682166	NOL3, BTG2, TBX3, PIM1, MYC, MIF	49	354	14116	4.88274	0.996091	0.292862	9.98943
GOTERM_BP_ALL	GO:0043069	negative regulation of programmed cell death	6	0.338409	0.00722837	NOL3, BTG2, TBX3, PIM1, MYC, MIF	49	359	14116	4.81473	0.997195	0.292248	10.5545
GOTERM_BP_ALL	GO:0060548	negative regulation of cell death	6	0.338409	0.00731171	NOL3, BTG2, TBX3, PIM1, MYC, MIF	49	360	14116	4.80136	0.997379	0.281246	10.6699
GOTERM_BP_ALL	GO:0009725	response to hormone stimulus	6	0.338409	0.00791409	CCND1, BTG2, PDGFB, FADS1, GPX4, VGF	49	367	14116	4.70978	0.998397	0.287327	11.4997
GOTERM_BP_ALL	GO:0009987	cellular process	44	2.48167	0.00896265	ZNF614, ZNF79, PDGFB, RPL13, RPL36, ECHS1, H1FX, VGF, SOX9, RPS2, CCNG2, RABGGTB, TTLL12, RPL13AP5, MIF, GATA2, SLC29A2, RBM8A, GPX4, RPL3, RPL10, RPL12, RPL7A, LIPT2, ZNF575, MYC, H1F0, EEF1A1, NOL3, HIST1H1C, TBX3, FADS1, PIM1, ZNF649, RPL23A, RBMX, RPS8, HES1, TST, CCND1, DUSP2, BTG2, HES4, RPS12	49	10541	14116	1.2025	0.999319	0.305542	12.9269
GOTERM_BP_ALL	GO:0045137	development of primary sexual characteristics	4	0.225606	0.00916029	CCND1, TBX3, SOX9, VGF	49	127	14116	9.07344	0.999421	0.298794	13.1935
GOTERM_BP_ALL	GO:0051093	negative regulation of developmental process	5	0.282008	0.0114495	HES1, CCND1, TBX3, CCDC85B, SOX9	49	259	14116	5.56142	0.999911	0.345564	16.2264
GOTERM_BP_ALL	GO:0009719	response to endogenous stimulus	6	0.338409	0.0117997	CCND1, BTG2, PDGFB, FADS1, GPX4, VGF	49	405	14116	4.26788	0.999933	0.341656	16.6816
GOTERM_BP_ALL	GO:0007548	sex differentiation	4	0.225606	0.014605	CCND1, TBX3, SOX9, VGF	49	151	14116	7.6313	0.999993	0.391375	20.2449
GOTERM_BP_ALL	GO:0045787	positive regulation of cell cycle	3	0.169205	0.0160448	CCND1, TBX3, PIM1	49	57	14116	15.1622	0.999998	0.407893	22.0179
GOTERM_BP_ALL	GO:0046546	development of primary male sexual characteristics	3	0.169205	0.0205546	CCND1, TBX3, SOX9	49	65	14116	13.2961	1	0.476399	27.3358
GOTERM_BP_ALL	GO:0045595	regulation of cell differentiation	6	0.338409	0.0251962	HES1, CCND1, TBX3, CCDC85B, FADS1, SOX9	49	492	14116	3.51319	1	0.534932	32.4538
GOTERM_BP_ALL	GO:0046661	male sex differentiation	3	0.169205	0.0255285	CCND1, TBX3, SOX9	49	73	14116	11.839	1	0.526732	32.807
GOTERM_BP_ALL	GO:0051726	regulation of cell cycle	5	0.282008	0.025723	CCND1, TBX3, PIM1, CCNG2, MYC	49	331	14116	4.35169	1	0.517064	33.0128
GOTERM_BP_ALL	GO:0050793	regulation of developmental process	7	0.394811	0.0258412	HES1, GATA2, CCND1, TBX3, CCDC85B, FADS1, SOX9	49	674	14116	2.99195	1	0.506822	33.1377
GOTERM_BP_ALL	GO:0045737	positive regulation of cyclin-dependent protein kinase activity	2	0.112803	0.0268882	CCND1, PIM1	49	8	14116	72.0204	1	0.509427	34.2341
GOTERM_BP_ALL	GO:0006334	nucleosome assembly	3	0.169205	0.0330762	H1F0, HIST1H1C, H1FX	49	84	14116	10.2886	1	0.573183	40.3783
GOTERM_BP_ALL	GO:0010033	response to organic substance	7	0.394811	0.0344091	CCND1, BTG2, PDGFB, FADS1, GPX4, VGF, MYC	49	721	14116	2.79691	1	0.57661	41.6295
GOTERM_BP_ALL	GO:0031497	chromatin assembly	3	0.169205	0.0352692	H1F0, HIST1H1C, H1FX	49	87	14116	9.93385	1	0.574892	42.4238
GOTERM_BP_ALL	GO:0065004	protein-DNA complex assembly	3	0.169205	0.0382787	H1F0, HIST1H1C, H1FX	49	91	14116	9.4972	1	0.594761	45.1242
GOTERM_BP_ALL	GO:0034728	nucleosome organization	3	0.169205	0.0398192	H1F0, HIST1H1C, H1FX	49	93	14116	9.29296	1	0.599186	46.4603
GOTERM_BP_ALL	GO:0010556	regulation of macromolecule biosynthetic process	16	0.902425	0.0442785	ZNF614, ZNF79, PDGFB, TBX3, CCDC85B, FADS1, PIM1, ZNF649, SOX9, HES1, GATA2, BTG2, RBM8A, HES4, MYC, ZNF575	49	2830	14116	1.62873	1	0.628964	50.1583
GOTERM_BP_ALL	GO:0042127	regulation of cell proliferation	7	0.394811	0.0493019	HES1, CCND1, BTG2, TBX3, PDGFB, SOX9, MYC	49	787	14116	2.56235	1	0.659622	54.0375
GOTERM_BP_ALL	GO:0043627	response to estrogen stimulus	3	0.169205	0.0495403	CCND1, PDGFB, GPX4	49	105	14116	8.2309	1	0.651903	54.2144
GOTERM_BP_ALL	GO:0048523	negative regulation of cellular process	11	0.620417	0.0496501	HES1, CCND1, NOL3, BTG2, TBX3, PDGFB, CCDC85B, PIM1, SOX9, MYC, MIF	49	1660	14116	1.90897	1	0.643433	54.2957
GOTERM_BP_ALL	GO:0008284	positive regulation of cell proliferation	5	0.282008	0.0515946	HES1, CCND1, TBX3, PDGFB, MYC	49	414	14116	3.47925	1	0.648851	55.7125
GOTERM_BP_ALL	GO:0042981	regulation of apoptosis	7	0.394811	0.0537027	NOL3, BTG2, TBX3, PIM1, SOX9, MYC, MIF	49	804	14116	2.50817	1	0.655114	57.2021
GOTERM_BP_ALL	GO:0007568	aging	3	0.169205	0.0538202	TBX3, FADS1, GPX4	49	110	14116	7.85677	1	0.647295	57.2837
GOTERM_BP_ALL	GO:0008406	gonad development	3	0.169205	0.055568	CCND1, SOX9, VGF	49	112	14116	7.71647	1	0.650928	58.4809
GOTERM_BP_ALL	GO:0043067	regulation of programmed cell death	7	0.394811	0.0558553	NOL3, BTG2, TBX3, PIM1, SOX9, MYC, MIF	49	812	14116	2.48346	1	0.644619	58.6747
GOTERM_BP_ALL	GO:0010941	regulation of cell death	7	0.394811	0.0566761	NOL3, BTG2, TBX3, PIM1, SOX9, MYC, MIF	49	815	14116	2.47432	1	0.64206	59.2237
GOTERM_BP_ALL	GO:0003006	reproductive developmental process	4	0.225606	0.0593569	CCND1, TBX3, SOX9, VGF	49	262	14116	4.39819	1	0.65166	60.9694
GOTERM_BP_ALL	GO:0045935	positive regulation of nucleobase, nucleoside, nucleotide and nucleic acid metabolic process	6	0.338409	0.0596872	HES1, GATA2, TBX3, PDGFB, SOX9, MYC	49	624	14116	2.77002	1	0.646027	61.1796
GOTERM_BP_ALL	GO:0006323	DNA packaging	3	0.169205	0.0600241	H1F0, HIST1H1C, H1FX	49	117	14116	7.38671	1	0.640579	61.3929
GOTERM_BP_ALL	GO:0008283	cell proliferation	5	0.282008	0.0602068	SLC29A2, PDGFB, PIM1, MYC, MIF	49	436	14116	3.30369	1	0.634302	61.5081
GOTERM_BP_ALL	GO:0031323	regulation of cellular metabolic process	18	1.01523	0.0602924	ZNF614, ZNF79, PDGFB, TBX3, CCDC85B, FADS1, PIM1, ZNF649, SOX9, HES1, GATA2, CCND1, DUSP2, BTG2, RBM8A, HES4, ZNF575, MYC	49	3464	14116	1.49696	1	0.627556	61.562
GOTERM_BP_ALL	GO:0031326	regulation of cellular biosynthetic process	16	0.902425	0.0603082	ZNF614, ZNF79, PDGFB, TBX3, CCDC85B, FADS1, PIM1, ZNF649, SOX9, HES1, GATA2, BTG2, RBM8A, HES4, MYC, ZNF575	49	2947	14116	1.56407	1	0.620513	61.5719
GOTERM_BP_ALL	GO:0009889	regulation of biosynthetic process	16	0.902425	0.0632573	ZNF614, ZNF79, PDGFB, TBX3, CCDC85B, FADS1, PIM1, ZNF649, SOX9, HES1, GATA2, BTG2, RBM8A, HES4, MYC, ZNF575	49	2966	14116	1.55405	1	0.63164	63.3849
GOTERM_BP_ALL	GO:0014070	response to organic cyclic substance	3	0.169205	0.0636753	CCND1, BTG2, FADS1	49	121	14116	7.14252	1	0.627267	63.6353
GOTERM_BP_ALL	GO:0051173	positive regulation of nitrogen compound metabolic process	6	0.338409	0.0665208	HES1, GATA2, TBX3, PDGFB, SOX9, MYC	49	644	14116	2.68399	1	0.637154	65.2979
GOTERM_BP_ALL	GO:0048608	reproductive structure development	3	0.169205	0.0683428	CCND1, SOX9, VGF	49	126	14116	6.85909	1	0.64082	66.3248
GOTERM_BP_ALL	GO:0060255	regulation of macromolecule metabolic process	17	0.958827	0.0688189	ZNF614, ZNF79, PDGFB, TBX3, CCDC85B, FADS1, PIM1, ZNF649, SOX9, HES1, GATA2, CCND1, BTG2, RBM8A, HES4, ZNF575, MYC	49	3259	14116	1.50273	1	0.636956	66.5884
GOTERM_BP_ALL	GO:0010604	positive regulation of macromolecule metabolic process	7	0.394811	0.0689468	HES1, GATA2, CCND1, TBX3, PDGFB, SOX9, MYC	49	857	14116	2.35306	1	0.631266	66.6589
GOTERM_BP_ALL	GO:0006333	chromatin assembly or disassembly	3	0.169205	0.0692897	H1F0, HIST1H1C, H1FX	49	127	14116	6.80508	1	0.62687	66.8472
GOTERM_BP_ALL	GO:0010557	positive regulation of macromolecule biosynthetic process	6	0.338409	0.0700981	HES1, GATA2, TBX3, PDGFB, SOX9, MYC	49	654	14116	2.64295	1	0.625112	67.2872
GOTERM_BP_ALL	GO:0080090	regulation of primary metabolic process	17	0.958827	0.0741388	ZNF614, ZNF79, PDGFB, TBX3, CCDC85B, FADS1, PIM1, ZNF649, SOX9, HES1, GATA2, CCND1, BTG2, RBM8A, HES4, ZNF575, MYC	49	3291	14116	1.48812	1	0.640438	69.4057
GOTERM_BP_ALL	GO:0031325	positive regulation of cellular metabolic process	7	0.394811	0.0762856	HES1, GATA2, CCND1, TBX3, PDGFB, SOX9, MYC	49	880	14116	2.29156	1	0.645377	70.4785
GOTERM_BP_ALL	GO:0048732	gland development	3	0.169205	0.0770194	HES1, GATA2, TBX3	49	135	14116	6.40181	1	0.643158	70.837
GOTERM_BP_ALL	GO:0045893	positive regulation of transcription, DNA-dependent	5	0.282008	0.0781863	HES1, GATA2, TBX3, SOX9, MYC	49	477	14116	3.01972	1	0.643126	71.3987
GOTERM_BP_ALL	GO:0051254	positive regulation of RNA metabolic process	5	0.282008	0.0800721	HES1, GATA2, TBX3, SOX9, MYC	49	481	14116	2.99461	1	0.646559	72.2852
GOTERM_BP_ALL	GO:0048519	negative regulation of biological process	11	0.620417	0.080582	HES1, CCND1, NOL3, BTG2, TBX3, PDGFB, CCDC85B, PIM1, SOX9, MYC, MIF	49	1812	14116	1.74884	1	0.643381	72.5205
GOTERM_BP_ALL	GO:0045165	cell fate commitment	3	0.169205	0.0809831	HES1, GATA2, SOX9	49	139	14116	6.21759	1	0.639755	72.7042
GOTERM_BP_ALL	GO:0019219	regulation of nucleobase, nucleoside, nucleotide and nucleic acid metabolic process	15	0.846024	0.0816316	ZNF614, ZNF79, PDGFB, TBX3, CCDC85B, FADS1, PIM1, ZNF649, SOX9, HES1, GATA2, BTG2, HES4, MYC, ZNF575	49	2814	14116	1.53562	1	0.637368	72.9989
GOTERM_BP_ALL	GO:0031328	positive regulation of cellular biosynthetic process	6	0.338409	0.0818628	HES1, GATA2, TBX3, PDGFB, SOX9, MYC	49	685	14116	2.52334	1	0.633083	73.1032
GOTERM_BP_ALL	GO:0009952	anterior/posterior pattern formation	3	0.169205	0.0819839	HES1, BTG2, TBX3	49	140	14116	6.17318	1	0.628358	73.1577
GOTERM_BP_ALL	GO:0019222	regulation of metabolic process	18	1.01523	0.085846	ZNF614, ZNF79, PDGFB, TBX3, CCDC85B, FADS1, PIM1, ZNF649, SOX9, HES1, GATA2, CCND1, DUSP2, BTG2, RBM8A, HES4, ZNF575, MYC	49	3621	14116	1.43205	1	0.640837	74.8424
GOTERM_BP_ALL	GO:0009891	positive regulation of biosynthetic process	6	0.338409	0.0858738	HES1, GATA2, TBX3, PDGFB, SOX9, MYC	49	695	14116	2.48704	1	0.635817	74.8541
GOTERM_BP_ALL	GO:0051171	regulation of nitrogen compound metabolic process	15	0.846024	0.0866195	ZNF614, ZNF79, PDGFB, TBX3, CCDC85B, FADS1, PIM1, ZNF649, SOX9, HES1, GATA2, BTG2, HES4, MYC, ZNF575	49	2839	14116	1.52209	1	0.634072	75.1677
GOTERM_BP_ALL	GO:0010468	regulation of gene expression	15	0.846024	0.0901251	ZNF614, ZNF79, TBX3, CCDC85B, FADS1, PIM1, ZNF649, SOX9, HES1, GATA2, BTG2, RBM8A, HES4, MYC, ZNF575	49	2856	14116	1.51303	1	0.644356	76.5933
GOTERM_BP_ALL	GO:0009893	positive regulation of metabolic process	7	0.394811	0.0904524	HES1, GATA2, CCND1, TBX3, PDGFB, SOX9, MYC	49	921	14116	2.18955	1	0.640818	76.7224
GOTERM_BP_ALL	GO:0045449	regulation of transcription	14	0.789622	0.090479	ZNF614, ZNF79, TBX3, CCDC85B, FADS1, PIM1, ZNF649, SOX9, HES1, GATA2, BTG2, HES4, MYC, ZNF575	49	2601	14116	1.55061	1	0.636059	76.7329
GOTERM_BP_ALL	GO:0021983	pituitary gland development	2	0.112803	0.0910497	HES1, GATA2	49	28	14116	20.5773	1	0.633677	76.9564
GOTERM_BP_ALL	GO:0010629	negative regulation of gene expression	5	0.282008	0.0913565	HES1, TBX3, CCDC85B, SOX9, MYC	49	504	14116	2.85795	1	0.630229	77.0757
GOTERM_BP_ALL	GO:0030900	forebrain development	3	0.169205	0.0942862	HES1, GATA2, TBX3	49	152	14116	5.68582	1	0.637739	78.1861
GOTERM_BP_ALL	GO:0051239	regulation of multicellular organismal process	7	0.394811	0.0963547	HES1, GATA2, CCND1, TBX3, PDGFB, SOX9, VGF	49	937	14116	2.15216	1	0.641508	78.9397
GOTERM_BP_ALL	GO:0043434	response to peptide hormone stimulus	3	0.169205	0.0963866	BTG2, FADS1, VGF	49	154	14116	5.61198	1	0.637067	78.9511
GOTERM_BP_ALL	GO:0046394	carboxylic acid biosynthetic process	3	0.169205	0.0974419	FADS1, LIPT2, MIF	49	155	14116	5.57577	1	0.63677	79.3259
GOTERM_BP_ALL	GO:0016053	organic acid biosynthetic process	3	0.169205	0.0974419	FADS1, LIPT2, MIF	49	155	14116	5.57577	1	0.63677	79.3259

## Sheet: VCaP Pol2 DOWN in both
Category	Term	Term2	Count	%	PValue	Genes	List Total	Pop Hits	Pop Total	Fold Enrichment	Bonferroni	Benjamini	FDR
GOTERM_BP_ALL	GO:0032570	response to progesterone stimulus	2	1.5625	0.0154807	TXNIP, THBS1	12	20	14116	117.633	0.998458	0.998458	19.6501
GOTERM_BP_ALL	GO:0009749	response to glucose stimulus	2	1.5625	0.034525	TXNIP, THBS1	12	45	14116	52.2815	1	0.999318	38.902
GOTERM_BP_ALL	GO:0034284	response to monosaccharide stimulus	2	1.5625	0.036034	TXNIP, THBS1	12	47	14116	50.0567	1	0.99376	40.2275
GOTERM_BP_ALL	GO:0009746	response to hexose stimulus	2	1.5625	0.036034	TXNIP, THBS1	12	47	14116	50.0567	1	0.99376	40.2275
GOTERM_BP_ALL	GO:0051592	response to calcium ion	2	1.5625	0.0420485	TXNIP, THBS1	12	55	14116	42.7758	1	0.988402	45.2499
GOTERM_BP_ALL	GO:0009743	response to carbohydrate stimulus	2	1.5625	0.0457902	TXNIP, THBS1	12	60	14116	39.2111	1	0.979562	48.1737
GOTERM_BP_ALL	GO:0009653	anatomical structure morphogenesis	4	3.125	0.0599317	HOXA10, NKX3-1, SPON2, THBS1	12	1197	14116	3.93094	1	0.986084	57.9641
GOTERM_BP_ALL	GO:0048731	system development	5	3.90625	0.092771	TXNIP, HOXA10, NKX3-1, SPON2, THBS1	12	2330	14116	2.52432	1	0.996887	74.4686
GOTERM_BP_ALL	GO:0010038	response to metal ion	2	1.5625	0.0960871	TXNIP, THBS1	12	129	14116	18.2377	1	0.994703	75.7466
