# Supplementary material for: Global SUMOylation on active chromatin is an acute heat stress response restricting transcription
Source: Genome Biol. 2015 Jul 28;16(1):153. doi: 10.1186/s13059-015-0717-y (PMC4531811; doi:10.1186/s13059-015-0717-y)
Supplement: Additional file 5: Table S4. — Details of external datasets used in the analyses. (XLSX 13 kb) [file 13059_2015_717_MOESM5_ESM.xlsx]

## Sheet: external data sets
Supplementary table 4. Details of external data sets used in the analyses.
ENCODE data sets:
name used in paper	alternative name	cell line	UCSC Accession	GEO ID	LAB
BRF1	-	K562	wgEncodeEH000679	-	Struhl - Harvard
CBX3	-	K562	wgEncodeEH002383	GSM1010732	Myers - Hudson Alpha
CTCF	-	K562	wgEncodeEH000042	-	Bernstein -Broad Institute
DNAseI	-	K562	wgEncodeEH000530	GSM816655	Crawford - Duke University
H2A.Z	-	K562	wgEncodeEH001038	GSM733786	Bernstein -Broad Institute
H3K27Ac	-	K562	wgEncodeEH000043	GSM733656	Bernstein -Broad Institute
H3K27me3	-	K562	wgEncodeEH000044	GSM733658	Bernstein -Broad Institute
H3K4me1	-	K562	wgEncodeEH000046	GSM733692	Bernstein -Broad Institute
H3K4me2	-	K562	wgEncodeEH000047	GSM733651	Bernstein -Broad Institute
H3K4me3	-	K562	wgEncodeEH000048	GSM733680	Bernstein -Broad Institute
H3K9Ac	-	K562	wgEncodeEH000049	GSM733778	Bernstein -Broad Institute
H3K9me3	-	K562	wgEncodeEH001040	GSM733776	Bernstein -Broad Institute
TRIM28	KAP1	K562	wgEncodeEH001764	-	Farnham - USC
Pol2	POLR2A-b	K562	wgEncodeEH001633	GSM803410	Myers - Hudson Alpha
Pol2-s5p	POLR2A-h	K562	wgEncodeEH001581	-	Myers - Hudson Alpha
Pol3	POLR3G	K562	wgEncodeEH000694	-	Snyder - Stanford
RAD21	-	K562	wgEncodeEH001585	GSM803447	Myers - Hudson Alpha
SETDB1	-	K562	wgEncodeEH000677	GSM935598	Farnham - USC
ZNF274	-	K562	wgEncodeEH000696	GSM935479	Farnham - USC
Other external data sets:
name	alternative name	cell line	GEO ID	GEO data set ID	LAB
SUMO2-C replicate 1	VCaP_SUMO2/3_EtOH_rep1	VCaP	GSM1555570	GSE56086	Palvimo - University of Eastern Finland
SUMO2-C replicate 2	VCaP_SUMO2/3_EtOH_rep2	VCaP	GSM1555571	GSE56086	Palvimo - University of Eastern Finland
PIAS1-C replicate 1	VCaP_PIAS1_EtOH_rep1	VCaP	GSM1354832	GSE56086	Palvimo - University of Eastern Finland
PIAS1-C replicate 2	VCaP_PIAS1_EtOH_rep2	VCaP	GSM1354833	GSE56086	Palvimo - University of Eastern Finland
IgG-control for SUMO2 and PIAS1	VCaP_IgG	VCaP	GSM1354829	GSE56086	Palvimo - University of Eastern Finland
HSF1-HS	HSF1_heat-treated cycling K562	K562	GSM1065714	GSE43579	Sistonen - Åbo Akademi University
HSF2-HS	HSF2_heat-treated cycling K562	K562	GSM1065715	GSE43579	Sistonen - Åbo Akademi University
IgG-control for HSF1 and HSF2	IgG_heat-treated cycling K562	K562	GSM1065716	GSE43579	Sistonen - Åbo Akademi University
